# Supplementary material for: Genomic Analysis of Antimicrobial Resistance and Resistance Plasmids in Salmonella Serovars from Poultry in Nigeria
Source: Antibiotics (Basel). 2021 Jan 20;10(2):99. doi: 10.3390/antibiotics10020099 (PMC7909428; doi:10.3390/antibiotics10020099)
Supplement: Supplementary file 1 [file antibiotics-10-00099-s001.zip]

Archive with 6 entries (6 files):
- Supplementary/~$File S1.XLSX
- Supplementary/File S1.XLSX
- Supplementary/File S2.XLSX
- Supplementary/File S3.XLSX
- Supplementary/File S4.XLSX
- Supplementary/Supplementary files.docx
