# Supplementary material for: Genomic Analysis of Antimicrobial Resistance and Resistance Plasmids in Salmonella Serovars from Poultry in Nigeria
Source: Antibiotics (Basel). 2021 Jan 20;10(2):99. doi: 10.3390/antibiotics10020099 (PMC7909428; doi:10.3390/antibiotics10020099)
Supplement: Supplementary file 1 [file antibiotics-10-00099-s001.zip › Supplementary/File S1.XLSX]

## Sheet: ENA
S1_File: European nucleotide archives accession numbers of strains
Isolate_ID	Serotype	Location	ST	Acession	Study	Sample	Experiment	GC (%)	N50	Number of contigs	Largest contig	Total length
A5	Schwarzengrund	Sokoto	96	ERR4145367	ERP120792	ERS4396954 (SAMEA6635694)	ERX4112639	52.18	175414	73	442683	4600680
A12	Kentucky	Sokoto	198	ERR4145342	ERP120792	ERS4396955 (SAMEA6635695)	ERX4112614	52.24	228730	70	689145	4790825
A15	Kentucky	Sokoto	198	ERR4145343	ERP120792	ERS4396956 (SAMEA6635696)	ERX4112615	52.31	36492	252	129263	4772360
A16	Kentucky	Sokoto	198	ERR4145344	ERP120792	ERS4396957 (SAMEA6635697)	ERX4112616	52.23	70317	150	309245	4816664
A18	Isangi	Sokoto	216	ERR4145345	ERP120792	ERS4396958 (SAMEA6635698)	ERX4112617	52.08	52261	201	198064	4937696
A24	Colindale	Sokoto	584	ERR4145346	ERP120792	ERS4396959 (SAMEA6635699)	ERX4112618	52.2	109603	98	204616	4665080
A25	Chester	Sokoto	411	ERR4145347	ERP120792	ERS4396960 (SAMEA6635700)	ERX4112619	52.26	163184	80	399128	4569594
A27	Aberdeen	Sokoto	3320	ERR4145348	ERP120792	ERS4396961 (SAMEA6635701)	ERX4112620	52.25	49507	235	149115	4754625
A28	Muenster	Sokoto	321	ERR4145349	ERP120792	ERS4396962 (SAMEA6635702)	ERX4112621	52.27	36847	251	171579	4713661
A29	Kentucky	Sokoto	198	ERR4145350	ERP120792	ERS4396963 (SAMEA6635703)	ERX4112622	52.2	177057	68	617358	4822002
A31	Schwarzengrund	Sokoto	96	ERR4145351	ERP120792	ERS4396964 (SAMEA6635704)	ERX4112623	52.18	436787	41	1202205	4711902
A32	Give	Sokoto	524	ERR4145352	ERP120792	ERS4396965 (SAMEA6635705)	ERX4112624	52.21	183138	66	390107	4650979
A34	Isangi	Sokoto	216	ERR4145353	ERP120792	ERS4396966 (SAMEA6635706)	ERX4112625	52.3	367558	50	713367	4673595
A35	Isangi	Sokoto	216	ERR4145354	ERP120792	ERS4396967 (SAMEA6635707)	ERX4112626	52.31	159719	102	334665	4682305
A37	Chester	Sokoto	411	ERR4145355	ERP120792	ERS4396968 (SAMEA6635708)	ERX4112627	52.21	176404	63	379922	4568520
A39	Kentucky	Sokoto	198	ERR4145356	ERP120792	ERS4396969 (SAMEA6635709)	ERX4112628	52.21	146967	141	354620	4860631
A40	Kentucky	Sokoto	198	ERR4145357	ERP120792	ERS4396970 (SAMEA6635710)	ERX4112629	52.24	68784	137	228650	4811507
A44	Virchow	Sokoto	6166	ERR4145358	ERP120792	ERS4396971 (SAMEA6635711)	ERX4112630	52.24	284222	59	903642	4659192
A48	Ituri	Sokoto	4498	ERR4145359	ERP120792	ERS4396972 (SAMEA6635712)	ERX4112631	52.21	163734	78	456642	4579570
A51	Schwarzengrund	Sokoto	96	ERR4145360	ERP120792	ERS4396973 (SAMEA6635713)	ERX4112632	52.2	226163	50	471494	4660444
A52	Waycross	Sokoto	7745	ERR4145361	ERP120792	ERS4396974 (SAMEA6635714)	ERX4112633	52.18	254254	63	555405	4730219
A53	Ituri	Sokoto	4498	ERR4145362	ERP120792	ERS4396975 (SAMEA6635715)	ERX4112634	52.2	228350	62	555522	4652221
A54	Isangi	Sokoto	216	ERR4145363	ERP120792	ERS4396976 (SAMEA6635716)	ERX4112635	52.07	38852	258	149185	4936027
A55	Muenster	Sokoto	321	ERR4145364	ERP120792	ERS4396977 (SAMEA6635717)	ERX4112636	52.11	118677	114	281691	4752636
A56	Kentucky	Sokoto	198	ERR4145365	ERP120792	ERS4396978 (SAMEA6635718)	ERX4112637	52.22	95162	119	277925	4816595
A59	Muenster	Sokoto	321	ERR4145366	ERP120792	ERS4396979 (SAMEA6635719)	ERX4112638	52.14	89970	114	301221	4738998
A61	Kentucky	Sokoto	198	ERR4145368	ERP120792	ERS4396980 (SAMEA6635720)	ERX4112640	52.24	46066	208	198200	4789488
A69	Kentucky	Sokoto	198	ERR4145369	ERP120792	ERS4396981 (SAMEA6635721)	ERX4112641	52.22	95739	92	323635	4816372
A71	Schwarzengrund	Sokoto	96	ERR4145370	ERP120792	ERS4396982 (SAMEA6635722)	ERX4112642	52.2	85855	92	304537	4597628
A72	Muenster	Sokoto	321	ERR4145371	ERP120792	ERS4396983 (SAMEA6635723)	ERX4112643	52.35	29925	324	96110	4674148
B4	Kentucky	Kebbi	198	ERR4145385	ERP120792	ERS4396984 (SAMEA6635724)	ERX4112657	52.24	122648	87	372788	4761594
B5	Kentucky	Kebbi	198	ERR4145386	ERP120792	ERS4396985 (SAMEA6635725)	ERX4112658	52.17	125711	82	324749	4841276
B12	Takoradi	Kebbi	531	ERR4145372	ERP120792	ERS4396986 (SAMEA6635726)	ERX4112644	52.24	85581	120	266331	4634135
B13	Poona	Kebbi	308	ERR4145373	ERP120792	ERS4396987 (SAMEA6635727)	ERX4112645	52.35	89826	111	220933	4501545
B14	Kentucky	Kebbi	198	ERR4145374	ERP120792	ERS4396988 (SAMEA6635728)	ERX4112646	52.28	32863	279	124017	4809299
B16	Kentucky	Kebbi	198	ERR4145375	ERP120792	ERS4396989 (SAMEA6635729)	ERX4112647	52.16	163925	65	460242	4864829
B17	Kentucky	Kebbi	198	ERR4145376	ERP120792	ERS4396990 (SAMEA6635730)	ERX4112648	52.15	168366	80	325835	4909183
B20	Takoradi	Kebbi	531	ERR4145377	ERP120792	ERS4396991 (SAMEA6635731)	ERX4112649	52.35	26266	351	149597	4727864
B21	Takoradi	Kebbi	531	ERR4145378	ERP120792	ERS4396992 (SAMEA6635732)	ERX4112650	52.15	167116	52	430469	4766098
B26	Kentucky	Kebbi	198	ERR4145379	ERP120792	ERS4396993 (SAMEA6635733)	ERX4112651	52.31	36853	259	198262	4778657
B27	Corvallis	Kebbi	7744	ERR4145380	ERP120792	ERS4396994 (SAMEA6635734)	ERX4112652	52.04	314557	52	659784	4788106
B28	Takoradi	Kebbi	531	ERR4145381	ERP120792	ERS4396995 (SAMEA6635735)	ERX4112653	52.17	142784	80	323965	4768857
B31	Takoradi	Kebbi	531	ERR4145382	ERP120792	ERS4396996 (SAMEA6635736)	ERX4112654	52.23	503991	42	1296606	4646964
B35	Kentucky	Kebbi	198	ERR4145383	ERP120792	ERS4396997 (SAMEA6635737)	ERX4112655	52.22	79845	133	278301	4823826
B36	Takoradi	Kebbi	531	ERR4145384	ERP120792	ERS4396998 (SAMEA6635738)	ERX4112656	52.17	82664	123	231931	4763076
C1	Kentucky	Zamfara	198	ERR4145395	ERP120792	ERS4396999 (SAMEA6635739)	ERX4112667	52.13	369152	50	980983	4857841
C3	Chomedey	Zamfara	3961	ERR4145407	ERP120792	ERS4397000 (SAMEA6635740)	ERX4112679	52.22	193841	57	351632	4772142
C5	Alachua	Zamfara	7743	ERR4145414	ERP120792	ERS4397001 (SAMEA6635741)	ERX4112686	52.13	120098	82	622504	4783592
C6	Essen	Zamfara	7747	ERR4145415	ERP120792	ERS4397002 (SAMEA6635742)	ERX4112687	52.23	101600	99	304511	4748118
C10	Menston	Zamfara	7742	ERR4145387	ERP120792	ERS4397003 (SAMEA6635743)	ERX4112659	52.19	199356	90	646030	4838631
C11	Isangi	Zamfara	216	ERR4145388	ERP120792	ERS4397004 (SAMEA6635744)	ERX4112660	52.34	97334	90	342040	4669180
C12	Bradford	Zamfara	7746	ERR4145389	ERP120792	ERS4397005 (SAMEA6635745)	ERX4112661	52.09	153493	79	382951	4765964
C13	Kentucky	Zamfara	198	ERR4145390	ERP120792	ERS4397006 (SAMEA6635746)	ERX4112662	52.18	228679	56	362850	4827335
C14	Abadina	Zamfara	3899	ERR4145391	ERP120792	ERS4397007 (SAMEA6635747)	ERX4112663	52.51	21684	401	76805	4615849
C15	Isangi	Zamfara	216	ERR4145392	ERP120792	ERS4397008 (SAMEA6635748)	ERX4112664	52.04	58440	165	189460	4952217
C16	Corvallis	Zamfara	7744	ERR4145393	ERP120792	ERS4397009 (SAMEA6635749)	ERX4112665	52.3	29180	349	102813	4735632
C17	Kentucky	Zamfara	198	ERR4145394	ERP120792	ERS4397010 (SAMEA6635750)	ERX4112666	52.19	535385	53	1283147	4804567
C24	Isangi	Zamfara	216	ERR4145396	ERP120792	ERS4397011 (SAMEA6635751)	ERX4112668	52.31	12007	925	61708	4928179
C26	Birmingham	Zamfara	7749	ERR4145397	ERP120792	ERS4397012 (SAMEA6635752)	ERX4112669	52.19	31407	318	118155	4822577
C28	-:l,z13,z28:l,z13,z28	Zamfara		ERR4145398	ERP120792	ERS4419406 (SAMEA6659945)	ERX4112670	52.45	32414	293	124770	4554278
C29	Kentucky	Zamfara	198	ERR4145399	ERP120792	ERS4397013 (SAMEA6635753)	ERX4112671	52.25	101789	101	309965	4790650
C30	Kentucky	Zamfara	198	ERR4145400	ERP120792	ERS4397014 (SAMEA6635754)	ERX4112672	52.21	461050	46	1335880	4796780
C31	Kentucky	Zamfara	198	ERR4145401	ERP120792	ERS4397015 (SAMEA6635755)	ERX4112673	52.22	97692	107	269181	4765430
C33	Larochelle	Zamfara	22	ERR4145402	ERP120792	ERS4397016 (SAMEA6635756)	ERX4112674	52.22	49072	237	142302	4739329
C34	Larochelle	Zamfara	22	ERR4145403	ERP120792	ERS4397017 (SAMEA6635757)	ERX4112675	52.09	118348	113	253988	4772529
C36	Kentucky	Zamfara	198	ERR4145404	ERP120792	ERS4397018 (SAMEA6635758)	ERX4112676	52.09	31754	323	110025	4983596
C37	Larochelle	Zamfara	22	ERR4145405	ERP120792	ERS4397019 (SAMEA6635759)	ERX4112677	52.05	390253	51	1253255	4780362
C39	Abadina	Zamfara	3899	ERR4145406	ERP120792	ERS4397020 (SAMEA6635760)	ERX4112678	52.38	32932	267	143573	4660232
C44	Kentucky	Zamfara	198	ERR4145408	ERP120792	ERS4397021 (SAMEA6635761)	ERX4112680	52.19	484201	37	1661798	4823018
C45	Telelkebir	Zamfara	2222	ERR4145409	ERP120792	ERS4397022 (SAMEA6635762)	ERX4112681	52.53	17293	481	64334	4432905
C44	Isangi	Zamfara	216	ERR4145410	ERP120792	ERS4397023 (SAMEA6635763)	ERX4112682	52.19	484201	37	1661798	4823018
C50	Larochelle	Zamfara	22	ERR4145411	ERP120792	ERS4397024 (SAMEA6635764)	ERX4112683	52.18	200805	63	452576	4812197
C52	Telelkebir	Zamfara	2222	ERR4145412	ERP120792	ERS4397025 (SAMEA6635765)	ERX4112684	52.29	142350	92	256321	4495603
C53	Telelkebir	Zamfara	2222	ERR4145413	ERP120792	ERS4397026 (SAMEA6635766)	ERX4112685	52.48	32626	301	92780	4447099
