# Supplementary material for: Genomic Analysis of Antimicrobial Resistance and Resistance Plasmids in Salmonella Serovars from Poultry in Nigeria
Source: Antibiotics (Basel). 2021 Jan 20;10(2):99. doi: 10.3390/antibiotics10020099 (PMC7909428; doi:10.3390/antibiotics10020099)
Supplement: Supplementary file 1 [file antibiotics-10-00099-s001.zip › Supplementary/File S2.XLSX]

## Sheet: Cover_sheet
S3_File: Plasmid virulence and resistance genes identified from RAST
ID	Plasmid_Type	Serovar
A5	IncN	Schwarzengrud
A71	IncN	Schwarzengrud
A28	IncQ1	Muenster
A55	IncQ1	Muenster
A59	IncQ1	Muenster
A18	ColpHAD28	Isangi
A34	ColpHAD29	Isangi
A54	ColpHAD30	Isangi
C15	ColpHAD31	Isangi
C24	ColpHAD32	Isangi
C46	ColpHAD33	Isangi
A39	ColpVC	Kentucky
A61	ColpVC	Kentucky
A69	ColpVC	Kentucky

## Sheet: IncN_A5
S3_File: Plasmid virulence and resistance genes identified from RAST
Feature ID	Type	Contig	Start	Stop	Length (bp)	Function	Subsystems	Begin	End	Region
fig|6666666.555792.repeat.1	REPEAT	NODE_1_length_55610_cov_116.577276_component_0	1	595	595	repeat region	- none -	1	595
fig|6666666.555792.peg.1	CDS	NODE_1_length_55610_cov_116.577276_component_0	26	598	573	hypothetical protein	- none -	26	598
fig|6666666.555792.peg.2	CDS	NODE_1_length_55610_cov_116.577276_component_0	624	971	348	hypothetical protein	- none -	624	971
fig|6666666.555792.repeat.2	REPEAT	NODE_1_length_55610_cov_116.577276_component_0	783	936	154	repeat region	- none -	783	936
fig|6666666.555792.peg.3	CDS	NODE_1_length_55610_cov_116.577276_component_0	1590	994	597	hypothetical protein	- none -	994	1590
fig|6666666.555792.peg.4	CDS	NODE_1_length_55610_cov_116.577276_component_0	1829	3043	1215	hypothetical protein	- none -	1829	3043
fig|6666666.555792.peg.5	CDS	NODE_1_length_55610_cov_116.577276_component_0	4777	3077	1701	DNA-cytosine methyltransferase (EC 2.1.1.37)	- none -	3077	4777
fig|6666666.555792.peg.6	CDS	NODE_1_length_55610_cov_116.577276_component_0	5093	4896	198	hypothetical protein	- none -	4896	5093
fig|6666666.555792.peg.7	CDS	NODE_1_length_55610_cov_116.577276_component_0	5739	5098	642	hypothetical protein	- none -	5098	5739
fig|6666666.555792.peg.8	CDS	NODE_1_length_55610_cov_116.577276_component_0	6028	5795	234	hypothetical protein	- none -	5795	6028
fig|6666666.555792.peg.9	CDS	NODE_1_length_55610_cov_116.577276_component_0	6456	6142	315	IncN plasmid KikA protein	Conjugative transfer	6142	6456
fig|6666666.555792.peg.10	CDS	NODE_1_length_55610_cov_116.577276_component_0	6865	6984	120	hypothetical protein	- none -	6865	6984
fig|6666666.555792.peg.11	CDS	NODE_1_length_55610_cov_116.577276_component_0	6969	7229	261	hypothetical protein	- none -	6969	7229
fig|6666666.555792.peg.12	CDS	NODE_1_length_55610_cov_116.577276_component_0	7226	7960	735	hypothetical protein	- none -	7226	7960
fig|6666666.555792.peg.13	CDS	NODE_1_length_55610_cov_116.577276_component_0	7969	8250	282	hypothetical protein	- none -	7969	8250
fig|6666666.555792.peg.14	CDS	NODE_1_length_55610_cov_116.577276_component_0	8260	8553	294	hypothetical protein	- none -	8260	8553
fig|6666666.555792.peg.15	CDS	NODE_1_length_55610_cov_116.577276_component_0	8603	8920	318	hypothetical protein	- none -	8603	8920
fig|6666666.555792.peg.16	CDS	NODE_1_length_55610_cov_116.577276_component_0	8920	11520	2601	hypothetical protein	- none -	8920	11520
fig|6666666.555792.peg.17	CDS	NODE_1_length_55610_cov_116.577276_component_0	11538	12251	714	hypothetical protein	- none -	11538	12251
fig|6666666.555792.peg.18	CDS	NODE_1_length_55610_cov_116.577276_component_0	12259	12486	228	IncQ plasmid conjugative transfer protein TraG	Conjugative transfer	12259	12486
fig|6666666.555792.peg.19	CDS	NODE_1_length_55610_cov_116.577276_component_0	12502	13542	1041	hypothetical protein	- none -	12502	13542
fig|6666666.555792.peg.20	CDS	NODE_1_length_55610_cov_116.577276_component_0	13625	13771	147	hypothetical protein	- none -	13625	13771
fig|6666666.555792.peg.21	CDS	NODE_1_length_55610_cov_116.577276_component_0	13761	14459	699	Inner membrane protein forms channel for type IV secretion of T-DNA complex, VirB8	- none -	13761	14459
fig|6666666.555792.peg.22	CDS	NODE_1_length_55610_cov_116.577276_component_0	14470	15354	885	hypothetical protein	- none -	14470	15354
fig|6666666.555792.peg.23	CDS	NODE_1_length_55610_cov_116.577276_component_0	15354	16514	1161	Inner membrane protein of type IV secretion of T-DNA complex, TonB-like, VirB10	- none -	15354	16514
fig|6666666.555792.peg.24	CDS	NODE_1_length_55610_cov_116.577276_component_0	16556	17551	996	ATPase provides energy for both assembly of type IV secretion complex and secretion of T-DNA complex (VirB11)	- none -	16556	17551
fig|6666666.555792.peg.25	CDS	NODE_1_length_55610_cov_116.577276_component_0	17551	18084	534	hypothetical protein	- none -	17551	18084
fig|6666666.555792.peg.26	CDS	NODE_1_length_55610_cov_116.577276_component_0	21306	18172	3135	Mobile element protein	- none -	18172	21306
fig|6666666.555792.peg.27	CDS	NODE_1_length_55610_cov_116.577276_component_0	21341	21898	558	Mobile element protein	- none -	21341	21898
fig|6666666.555792.peg.28	CDS	NODE_1_length_55610_cov_116.577276_component_0	22081	22941	861	Class A beta-lactamase (EC 3.5.2.6) => TEM family	- none -	22081	22941
fig|6666666.555792.peg.29	CDS	NODE_1_length_55610_cov_116.577276_component_0	23083	23943	861	Aminoglycoside N(3)-acetyltransferase (EC 2.3.1.81) => AAC(3)-II,III,IV,VI,VIII,IX,X	- none -	23083	23943
fig|6666666.555792.peg.30	CDS	NODE_1_length_55610_cov_116.577276_component_0	23956	24255	300	hypothetical protein	- none -	23956	24255
fig|6666666.555792.peg.31	CDS	NODE_1_length_55610_cov_116.577276_component_0	24656	24252	405	Mobile element protein	- none -	24252	24656
fig|6666666.555792.peg.32	CDS	NODE_1_length_55610_cov_116.577276_component_0	25400	24696	705	Mobile element protein	- none -	24696	25400
fig|6666666.555792.peg.33	CDS	NODE_1_length_55610_cov_116.577276_component_0	25879	25715	165	Mobile element protein	- none -	25715	25879
fig|6666666.555792.peg.34	CDS	NODE_1_length_55610_cov_116.577276_component_0	26110	25919	192	IS2 orf1,	- none -	25919	26110
fig|6666666.555792.peg.35	CDS	NODE_1_length_55610_cov_116.577276_component_0	26478	27134	657	Pentapeptide repeat protein QnrB family	- none -	26478	27134
fig|6666666.555792.peg.36	CDS	NODE_1_length_55610_cov_116.577276_component_0	27890	27453	438	Resolvase/Integrase TinR protein	- none -	27453	27890
fig|6666666.555792.peg.37	CDS	NODE_1_length_55610_cov_116.577276_component_0	29305	27914	1392	hypothetical protein	- none -	27914	29305
fig|6666666.555792.peg.38	CDS	NODE_1_length_55610_cov_116.577276_component_0	29914	29342	573	hypothetical protein	- none -	29342	29914
fig|6666666.555792.peg.39	CDS	NODE_1_length_55610_cov_116.577276_component_0	30596	30051	546	Orf, hypothetical	- none -	30051	30596
fig|6666666.555792.peg.40	CDS	NODE_1_length_55610_cov_116.577276_component_0	30759	31001	243	Relaxase /helicase	- none -	30759	31001
fig|6666666.555792.peg.41	CDS	NODE_1_length_55610_cov_116.577276_component_0	31710	31033	678	Tetracycline resistance regulatory protein TetR	- none -	31033	31710
fig|6666666.555792.peg.42	CDS	NODE_1_length_55610_cov_116.577276_component_0	31789	32988	1200	Tetracycline resistance, MFS efflux pump => Tet(A)	- none -	31789	32988
fig|6666666.555792.peg.43	CDS	NODE_1_length_55610_cov_116.577276_component_0	33904	33020	885	Permease of the drug/metabolite transporter (DMT) superfamily	- none -	33020	33904
fig|6666666.555792.peg.44	CDS	NODE_1_length_55610_cov_116.577276_component_0	34434	34042	393	hypothetical protein	- none -	34042	34434
fig|6666666.555792.peg.45	CDS	NODE_1_length_55610_cov_116.577276_component_0	34393	36189	1797	Transposase	- none -	34393	36189
fig|6666666.555792.peg.46	CDS	NODE_1_length_55610_cov_116.577276_component_0	36501	37316	816	Dihydropteroate synthase type-2 (EC 2.5.1.15) @ Sulfonamide resistance protein	- none -	36501	37316
fig|6666666.555792.peg.47	CDS	NODE_1_length_55610_cov_116.577276_component_0	37377	38180	804	Aminoglycoside 3''-phosphotransferase (EC 2.7.1.87) => APH(3'')-I	- none -	37377	38180
fig|6666666.555792.peg.48	CDS	NODE_1_length_55610_cov_116.577276_component_0	38180	39016	837	Aminoglycoside 6-phosphotransferase (EC 2.7.1.72) => APH(6)-Ic/APH(6)-Id	- none -	38180	39016
fig|6666666.555792.peg.49	CDS	NODE_1_length_55610_cov_116.577276_component_0	39858	39232	627	hypothetical protein	- none -	39232	39858
fig|6666666.555792.peg.50	CDS	NODE_1_length_55610_cov_116.577276_component_0	43094	39858	3237	hypothetical protein	- none -	39858	43094
fig|6666666.555792.peg.51	CDS	NODE_1_length_55610_cov_116.577276_component_0	44623	43094	1530	IncW plasmid conjugative protein TrwB (TraD homolog)	Conjugative transfer	43094	44623
fig|6666666.555792.peg.52	CDS	NODE_1_length_55610_cov_116.577276_component_0	45041	44625	417	hypothetical protein	- none -	44625	45041
fig|6666666.555792.peg.53	CDS	NODE_1_length_55610_cov_116.577276_component_0	45554	45973	420	hypothetical protein	- none -	45554	45973
fig|6666666.555792.peg.54	CDS	NODE_1_length_55610_cov_116.577276_component_0	45982	46698	717	hypothetical protein	- none -	45982	46698
fig|6666666.555792.peg.55	CDS	NODE_1_length_55610_cov_116.577276_component_0	46700	47068	369	hypothetical protein	- none -	46700	47068
fig|6666666.555792.peg.56	CDS	NODE_1_length_55610_cov_116.577276_component_0	47250	47594	345	hypothetical protein	- none -	47250	47594
fig|6666666.555792.peg.57	CDS	NODE_1_length_55610_cov_116.577276_component_0	48025	47705	321	CcgAII protein	- none -	47705	48025
fig|6666666.555792.peg.58	CDS	NODE_1_length_55610_cov_116.577276_component_0	48259	48080	180	hypothetical protein	- none -	48080	48259
fig|6666666.555792.repeat.3	REPEAT	NODE_1_length_55610_cov_116.577276_component_0	48277	48536	260	repeat region	- none -	48277	48536
fig|6666666.555792.peg.59	CDS	NODE_1_length_55610_cov_116.577276_component_0	48532	48368	165	hypothetical protein	- none -	48368	48532
fig|6666666.555792.peg.60	CDS	NODE_1_length_55610_cov_116.577276_component_0	48917	48516	402	hypothetical protein	- none -	48516	48917
fig|6666666.555792.peg.61	CDS	NODE_1_length_55610_cov_116.577276_component_0	49383	49144	240	hypothetical protein	- none -	49144	49383
fig|6666666.555792.peg.62	CDS	NODE_1_length_55610_cov_116.577276_component_0	49797	49393	405	hypothetical protein	- none -	49393	49797
fig|6666666.555792.peg.63	CDS	NODE_1_length_55610_cov_116.577276_component_0	50280	49855	426	hypothetical protein	- none -	49855	50280
fig|6666666.555792.repeat.4	REPEAT	NODE_1_length_55610_cov_116.577276_component_0	50298	50499	202	repeat region	- none -	50298	50499
fig|6666666.555792.peg.64	CDS	NODE_1_length_55610_cov_116.577276_component_0	50328	50483	156	hypothetical protein	- none -	50328	50483
fig|6666666.555792.peg.65	CDS	NODE_1_length_55610_cov_116.577276_component_0	50693	51133	441	Error-prone repair protein UmuD	- none -	50693	51133
fig|6666666.555792.peg.66	CDS	NODE_1_length_55610_cov_116.577276_component_0	51121	52386	1266	Error-prone, lesion bypass DNA polymerase V (UmuC)	- none -	51121	52386
fig|6666666.555792.peg.67	CDS	NODE_1_length_55610_cov_116.577276_component_0	52537	53328	792	Mpr protein	- none -	52537	53328
fig|6666666.555792.peg.68	CDS	NODE_1_length_55610_cov_116.577276_component_0	53684	53343	342	hypothetical protein	- none -	53343	53684
fig|6666666.555792.peg.69	CDS	NODE_1_length_55610_cov_116.577276_component_0	54244	54963	720	Replication initiation protein RepE	- none -	54244	54963
fig|6666666.555792.peg.70	CDS	NODE_1_length_55610_cov_116.577276_component_0	55008	55610	603	hypothetical protein	- none -	55008	55610
fig|6666666.555792.repeat.5	REPEAT	NODE_1_length_55610_cov_116.577276_component_0	55015	55610	596	repeat region	- none -	55015	55610
fig|6666666.555792.repeat.6	REPEAT	NODE_2_length_261_cov_78.522388_component_0	1	261	261	repeat region	- none -	1	261
fig|6666666.555792.peg.71	CDS	NODE_2_length_261_cov_78.522388_component_0	259	2	258	hypothetical protein	- none -	2	259
fig|6666666.555792.repeat.7	REPEAT	NODE_3_length_239_cov_69.785714_component_0	1	239	239	repeat region	- none -	1	239
fig|6666666.555792.peg.72	CDS	NODE_3_length_239_cov_69.785714_component_0	238	2	237	hypothetical protein	- none -	2	238

## Sheet: IncN_A71
S3_File: Plasmid virulence and resistance genes identified from RAST
Feature ID	Type	Contig	Start	Stop	Length (bp)	Function	Subsystems	Begin	End	Region
fig|6666666.555793.repeat.1	REPEAT	NODE_1_length_55418_cov_92.691469_component_0	1	595	595	repeat region	- none -	1	595
fig|6666666.555793.peg.1	CDS	NODE_1_length_55418_cov_92.691469_component_0	26	598	573	hypothetical protein	- none -	26	598
fig|6666666.555793.peg.2	CDS	NODE_1_length_55418_cov_92.691469_component_0	666	971	306	hypothetical protein	- none -	666	971
fig|6666666.555793.repeat.2	REPEAT	NODE_1_length_55418_cov_92.691469_component_0	783	936	154	repeat region	- none -	783	936
fig|6666666.555793.peg.3	CDS	NODE_1_length_55418_cov_92.691469_component_0	1590	994	597	hypothetical protein	- none -	994	1590
fig|6666666.555793.peg.4	CDS	NODE_1_length_55418_cov_92.691469_component_0	1829	3043	1215	hypothetical protein	- none -	1829	3043
fig|6666666.555793.peg.5	CDS	NODE_1_length_55418_cov_92.691469_component_0	4777	3077	1701	DNA-cytosine methyltransferase (EC 2.1.1.37)	- none -	3077	4777
fig|6666666.555793.peg.6	CDS	NODE_1_length_55418_cov_92.691469_component_0	5093	4896	198	hypothetical protein	- none -	4896	5093
fig|6666666.555793.peg.7	CDS	NODE_1_length_55418_cov_92.691469_component_0	5739	5098	642	hypothetical protein	- none -	5098	5739
fig|6666666.555793.peg.8	CDS	NODE_1_length_55418_cov_92.691469_component_0	6028	5795	234	hypothetical protein	- none -	5795	6028
fig|6666666.555793.peg.9	CDS	NODE_1_length_55418_cov_92.691469_component_0	6456	6142	315	IncN plasmid KikA protein	Conjugative transfer	6142	6456
fig|6666666.555793.peg.10	CDS	NODE_1_length_55418_cov_92.691469_component_0	7117	6812	306	hypothetical protein	- none -	6812	7117
fig|6666666.555793.peg.11	CDS	NODE_1_length_55418_cov_92.691469_component_0	7226	7960	735	hypothetical protein	- none -	7226	7960
fig|6666666.555793.peg.12	CDS	NODE_1_length_55418_cov_92.691469_component_0	7969	8250	282	hypothetical protein	- none -	7969	8250
fig|6666666.555793.peg.13	CDS	NODE_1_length_55418_cov_92.691469_component_0	8260	8553	294	hypothetical protein	- none -	8260	8553
fig|6666666.555793.peg.14	CDS	NODE_1_length_55418_cov_92.691469_component_0	8603	8920	318	hypothetical protein	- none -	8603	8920
fig|6666666.555793.peg.15	CDS	NODE_1_length_55418_cov_92.691469_component_0	8920	11520	2601	hypothetical protein	- none -	8920	11520
fig|6666666.555793.peg.16	CDS	NODE_1_length_55418_cov_92.691469_component_0	11538	12251	714	hypothetical protein	- none -	11538	12251
fig|6666666.555793.peg.17	CDS	NODE_1_length_55418_cov_92.691469_component_0	12259	12486	228	IncQ plasmid conjugative transfer protein TraG	Conjugative transfer	12259	12486
fig|6666666.555793.peg.18	CDS	NODE_1_length_55418_cov_92.691469_component_0	12502	13542	1041	hypothetical protein	- none -	12502	13542
fig|6666666.555793.peg.19	CDS	NODE_1_length_55418_cov_92.691469_component_0	13625	13771	147	hypothetical protein	- none -	13625	13771
fig|6666666.555793.peg.20	CDS	NODE_1_length_55418_cov_92.691469_component_0	13761	14459	699	Inner membrane protein forms channel for type IV secretion of T-DNA complex, VirB8	- none -	13761	14459
fig|6666666.555793.peg.21	CDS	NODE_1_length_55418_cov_92.691469_component_0	14470	15354	885	hypothetical protein	- none -	14470	15354
fig|6666666.555793.peg.22	CDS	NODE_1_length_55418_cov_92.691469_component_0	15354	16514	1161	Inner membrane protein of type IV secretion of T-DNA complex, TonB-like, VirB10	- none -	15354	16514
fig|6666666.555793.peg.23	CDS	NODE_1_length_55418_cov_92.691469_component_0	16556	17551	996	ATPase provides energy for both assembly of type IV secretion complex and secretion of T-DNA complex (VirB11)	- none -	16556	17551
fig|6666666.555793.peg.24	CDS	NODE_1_length_55418_cov_92.691469_component_0	17551	18084	534	hypothetical protein	- none -	17551	18084
fig|6666666.555793.peg.25	CDS	NODE_1_length_55418_cov_92.691469_component_0	21306	18172	3135	Mobile element protein	- none -	18172	21306
fig|6666666.555793.peg.26	CDS	NODE_1_length_55418_cov_92.691469_component_0	21341	21898	558	Mobile element protein	- none -	21341	21898
fig|6666666.555793.peg.27	CDS	NODE_1_length_55418_cov_92.691469_component_0	22081	22941	861	Class A beta-lactamase (EC 3.5.2.6) => TEM family	- none -	22081	22941
fig|6666666.555793.peg.28	CDS	NODE_1_length_55418_cov_92.691469_component_0	23083	23943	861	Aminoglycoside N(3)-acetyltransferase (EC 2.3.1.81) => AAC(3)-II,III,IV,VI,VIII,IX,X	- none -	23083	23943
fig|6666666.555793.peg.29	CDS	NODE_1_length_55418_cov_92.691469_component_0	23956	24255	300	hypothetical protein	- none -	23956	24255
fig|6666666.555793.peg.30	CDS	NODE_1_length_55418_cov_92.691469_component_0	24656	24252	405	Mobile element protein	- none -	24252	24656
fig|6666666.555793.peg.31	CDS	NODE_1_length_55418_cov_92.691469_component_0	25400	24696	705	Mobile element protein	- none -	24696	25400
fig|6666666.555793.peg.32	CDS	NODE_1_length_55418_cov_92.691469_component_0	25879	25715	165	Mobile element protein	- none -	25715	25879
fig|6666666.555793.peg.33	CDS	NODE_1_length_55418_cov_92.691469_component_0	26110	25919	192	IS2 orf1,	- none -	25919	26110
fig|6666666.555793.peg.34	CDS	NODE_1_length_55418_cov_92.691469_component_0	26478	27134	657	Pentapeptide repeat protein QnrB family	- none -	26478	27134
fig|6666666.555793.peg.35	CDS	NODE_1_length_55418_cov_92.691469_component_0	27890	27453	438	Resolvase/Integrase TinR protein	- none -	27453	27890
fig|6666666.555793.peg.36	CDS	NODE_1_length_55418_cov_92.691469_component_0	29305	27914	1392	hypothetical protein	- none -	27914	29305
fig|6666666.555793.peg.37	CDS	NODE_1_length_55418_cov_92.691469_component_0	29914	29342	573	hypothetical protein	- none -	29342	29914
fig|6666666.555793.peg.38	CDS	NODE_1_length_55418_cov_92.691469_component_0	30596	30051	546	Orf, hypothetical	- none -	30051	30596
fig|6666666.555793.peg.39	CDS	NODE_1_length_55418_cov_92.691469_component_0	30759	31001	243	Relaxase /helicase	- none -	30759	31001
fig|6666666.555793.peg.40	CDS	NODE_1_length_55418_cov_92.691469_component_0	31710	31033	678	Tetracycline resistance regulatory protein TetR	- none -	31033	31710
fig|6666666.555793.peg.41	CDS	NODE_1_length_55418_cov_92.691469_component_0	31789	32988	1200	Tetracycline resistance, MFS efflux pump => Tet(A)	- none -	31789	32988
fig|6666666.555793.peg.42	CDS	NODE_1_length_55418_cov_92.691469_component_0	33904	33020	885	Permease of the drug/metabolite transporter (DMT) superfamily	- none -	33020	33904
fig|6666666.555793.peg.43	CDS	NODE_1_length_55418_cov_92.691469_component_0	34434	34042	393	hypothetical protein	- none -	34042	34434
fig|6666666.555793.peg.44	CDS	NODE_1_length_55418_cov_92.691469_component_0	34393	36189	1797	Transposase	- none -	34393	36189
fig|6666666.555793.peg.45	CDS	NODE_1_length_55418_cov_92.691469_component_0	36501	37316	816	Dihydropteroate synthase type-2 (EC 2.5.1.15) @ Sulfonamide resistance protein	- none -	36501	37316
fig|6666666.555793.peg.46	CDS	NODE_1_length_55418_cov_92.691469_component_0	37377	38180	804	Aminoglycoside 3''-phosphotransferase (EC 2.7.1.87) => APH(3'')-I	- none -	37377	38180
fig|6666666.555793.peg.47	CDS	NODE_1_length_55418_cov_92.691469_component_0	38180	39016	837	Aminoglycoside 6-phosphotransferase (EC 2.7.1.72) => APH(6)-Ic/APH(6)-Id	- none -	38180	39016
fig|6666666.555793.peg.48	CDS	NODE_1_length_55418_cov_92.691469_component_0	39858	39232	627	hypothetical protein	- none -	39232	39858
fig|6666666.555793.peg.49	CDS	NODE_1_length_55418_cov_92.691469_component_0	43094	39858	3237	hypothetical protein	- none -	39858	43094
fig|6666666.555793.peg.50	CDS	NODE_1_length_55418_cov_92.691469_component_0	44623	43094	1530	IncW plasmid conjugative protein TrwB (TraD homolog)	Conjugative transfer	43094	44623
fig|6666666.555793.peg.51	CDS	NODE_1_length_55418_cov_92.691469_component_0	45041	44625	417	hypothetical protein	- none -	44625	45041
fig|6666666.555793.peg.52	CDS	NODE_1_length_55418_cov_92.691469_component_0	45554	45973	420	hypothetical protein	- none -	45554	45973
fig|6666666.555793.peg.53	CDS	NODE_1_length_55418_cov_92.691469_component_0	45982	46698	717	hypothetical protein	- none -	45982	46698
fig|6666666.555793.peg.54	CDS	NODE_1_length_55418_cov_92.691469_component_0	46700	47068	369	hypothetical protein	- none -	46700	47068
fig|6666666.555793.peg.55	CDS	NODE_1_length_55418_cov_92.691469_component_0	47250	47594	345	hypothetical protein	- none -	47250	47594
fig|6666666.555793.peg.56	CDS	NODE_1_length_55418_cov_92.691469_component_0	48025	47705	321	CcgAII protein	- none -	47705	48025
fig|6666666.555793.peg.57	CDS	NODE_1_length_55418_cov_92.691469_component_0	48259	48080	180	hypothetical protein	- none -	48080	48259
fig|6666666.555793.repeat.3	REPEAT	NODE_1_length_55418_cov_92.691469_component_0	48277	48536	260	repeat region	- none -	48277	48536
fig|6666666.555793.peg.58	CDS	NODE_1_length_55418_cov_92.691469_component_0	48532	48368	165	hypothetical protein	- none -	48368	48532
fig|6666666.555793.peg.59	CDS	NODE_1_length_55418_cov_92.691469_component_0	48917	48516	402	hypothetical protein	- none -	48516	48917
fig|6666666.555793.peg.60	CDS	NODE_1_length_55418_cov_92.691469_component_0	49036	48917	120	hypothetical protein	- none -	48917	49036
fig|6666666.555793.peg.61	CDS	NODE_1_length_55418_cov_92.691469_component_0	49383	49144	240	hypothetical protein	- none -	49144	49383
fig|6666666.555793.peg.62	CDS	NODE_1_length_55418_cov_92.691469_component_0	49797	49393	405	hypothetical protein	- none -	49393	49797
fig|6666666.555793.peg.63	CDS	NODE_1_length_55418_cov_92.691469_component_0	50280	49855	426	hypothetical protein	- none -	49855	50280
fig|6666666.555793.repeat.4	REPEAT	NODE_1_length_55418_cov_92.691469_component_0	50298	50499	202	repeat region	- none -	50298	50499
fig|6666666.555793.peg.64	CDS	NODE_1_length_55418_cov_92.691469_component_0	50328	50483	156	hypothetical protein	- none -	50328	50483
fig|6666666.555793.peg.65	CDS	NODE_1_length_55418_cov_92.691469_component_0	50693	51133	441	Error-prone repair protein UmuD	- none -	50693	51133
fig|6666666.555793.peg.66	CDS	NODE_1_length_55418_cov_92.691469_component_0	51121	52386	1266	Error-prone, lesion bypass DNA polymerase V (UmuC)	- none -	51121	52386
fig|6666666.555793.peg.67	CDS	NODE_1_length_55418_cov_92.691469_component_0	52537	53328	792	Mpr protein	- none -	52537	53328
fig|6666666.555793.peg.68	CDS	NODE_1_length_55418_cov_92.691469_component_0	53684	53343	342	hypothetical protein	- none -	53343	53684
fig|6666666.555793.peg.69	CDS	NODE_1_length_55418_cov_92.691469_component_0	54107	53976	132	hypothetical protein	- none -	53976	54107
fig|6666666.555793.peg.70	CDS	NODE_1_length_55418_cov_92.691469_component_0	54244	54963	720	Replication initiation protein RepE	- none -	54244	54963
fig|6666666.555793.repeat.5	REPEAT	NODE_1_length_55418_cov_92.691469_component_0	55015	55418	404	repeat region	- none -	55015	55418
fig|6666666.555793.repeat.6	REPEAT	NODE_2_length_299_cov_82.970930_component_0	1	299	299	repeat region	- none -	1	299
fig|6666666.555793.peg.71	CDS	NODE_2_length_299_cov_82.970930_component_0	2	298	297	hypothetical protein	- none -	2	298
fig|6666666.555793.repeat.7	REPEAT	NODE_3_length_261_cov_52.186567_component_0	1	261	261	repeat region	- none -	1	261
fig|6666666.555793.peg.72	CDS	NODE_3_length_261_cov_52.186567_component_0	259	2	258	hypothetical protein	- none -	2	259
fig|6666666.555793.peg.73	CDS	NODE_4_length_239_cov_76.098214_component_0	237	1	237	hypothetical protein	- none -	1	237
fig|6666666.555793.repeat.8	REPEAT	NODE_4_length_239_cov_76.098214_component_0	1	239	239	repeat region	- none -	1	239

## Sheet: IncQ1_A28
S3_File: Plasmid virulence and resistance genes identified from RAST
Feature ID	Type	Contig	Start	Stop	Length (bp)	Function	Subsystems	Begin	End	Region
fig|6666666.555784.peg.1	CDS	NODE_4_length_10964_cov_49.982929_component_3	89	502	414	hypothetical protein	- none -	89	502
fig|6666666.555784.peg.2	CDS	NODE_4_length_10964_cov_49.982929_component_3	499	1470	972	hypothetical protein	- none -	499	1470
fig|6666666.555784.peg.3	CDS	NODE_4_length_10964_cov_49.982929_component_3	1531	1743	213	hypothetical protein	- none -	1531	1743
fig|6666666.555784.peg.4	CDS	NODE_4_length_10964_cov_49.982929_component_3	1745	1951	207	hypothetical protein	- none -	1745	1951
fig|6666666.555784.peg.5	CDS	NODE_4_length_10964_cov_49.982929_component_3	1981	2820	840	Replication protein RepA	- none -	1981	2820
fig|6666666.555784.peg.6	CDS	NODE_4_length_10964_cov_49.982929_component_3	2807	3658	852	Replication protein RepC	- none -	2807	3658
fig|6666666.555784.peg.7	CDS	NODE_4_length_10964_cov_49.982929_component_3	3966	4781	816	Dihydropteroate synthase type-2 (EC 2.5.1.15) @ Sulfonamide resistance protein	- none -	3966	4781
fig|6666666.555784.peg.8	CDS	NODE_4_length_10964_cov_49.982929_component_3	4842	5645	804	Aminoglycoside 3''-phosphotransferase (EC 2.7.1.87) => APH(3'')-I	- none -	4842	5645
fig|6666666.555784.peg.9	CDS	NODE_4_length_10964_cov_49.982929_component_3	5645	6286	642	Aminoglycoside 6-phosphotransferase (EC 2.7.1.72) => APH(6)-Ic/APH(6)-Id	- none -	5645	6286
fig|6666666.555784.peg.10	CDS	NODE_4_length_10964_cov_49.982929_component_3	6344	6586	243	Relaxase /helicase	- none -	6344	6586
fig|6666666.555784.peg.11	CDS	NODE_4_length_10964_cov_49.982929_component_3	7271	6618	654	Tetracycline resistance regulatory protein TetR	- none -	6618	7271
fig|6666666.555784.peg.12	CDS	NODE_4_length_10964_cov_49.982929_component_3	7275	8549	1275	Tetracycline resistance, MFS efflux pump => Tet(A)	- none -	7275	8549
fig|6666666.555784.peg.13	CDS	NODE_4_length_10964_cov_49.982929_component_3	8889	8581	309	Permease of the drug/metabolite transporter (DMT) superfamily	- none -	8581	8889
fig|6666666.555784.peg.14	CDS	NODE_4_length_10964_cov_49.982929_component_3	9119	8895	225	Mobile element protein	- none -	8895	9119
fig|6666666.555784.peg.15	CDS	NODE_4_length_10964_cov_49.982929_component_3	9979	9695	285	hypothetical protein	- none -	9695	9979
fig|6666666.555784.peg.16	CDS	NODE_4_length_10964_cov_49.982929_component_3	10705	10049	657	hypothetical protein	- none -	10049	10705

## Sheet: IncQ1_A55
S3_File: Plasmid virulence and resistance genes identified from RAST
Feature ID	Type	Contig	Start	Stop	Length (bp)	Function	Subsystems	Begin	End	Region
fig|6666666.555785.peg.1	CDS	NODE_3_length_10964_cov_98.326197_component_2	595	2	594	Aminoglycoside 6-phosphotransferase (EC 2.7.1.72) => APH(6)-Ic/APH(6)-Id	- none -	2	595
fig|6666666.555785.peg.2	CDS	NODE_3_length_10964_cov_98.326197_component_2	1398	595	804	Aminoglycoside 3''-phosphotransferase (EC 2.7.1.87) => APH(3'')-I	- none -	595	1398
fig|6666666.555785.peg.3	CDS	NODE_3_length_10964_cov_98.326197_component_2	2274	1459	816	Dihydropteroate synthase type-2 (EC 2.5.1.15) @ Sulfonamide resistance protein	- none -	1459	2274
fig|6666666.555785.peg.4	CDS	NODE_3_length_10964_cov_98.326197_component_2	2399	2283	117	hypothetical protein	- none -	2283	2399
fig|6666666.555785.peg.5	CDS	NODE_3_length_10964_cov_98.326197_component_2	3433	2582	852	Replication protein RepC	- none -	2582	3433
fig|6666666.555785.peg.6	CDS	NODE_3_length_10964_cov_98.326197_component_2	4259	3420	840	Replication protein RepA	- none -	3420	4259
fig|6666666.555785.peg.7	CDS	NODE_3_length_10964_cov_98.326197_component_2	4495	4289	207	hypothetical protein	- none -	4289	4495
fig|6666666.555785.peg.8	CDS	NODE_3_length_10964_cov_98.326197_component_2	4709	4497	213	hypothetical protein	- none -	4497	4709
fig|6666666.555785.peg.9	CDS	NODE_3_length_10964_cov_98.326197_component_2	5741	4770	972	hypothetical protein	- none -	4770	5741
fig|6666666.555785.peg.10	CDS	NODE_3_length_10964_cov_98.326197_component_2	5841	6179	339	hypothetical protein	- none -	5841	6179
fig|6666666.555785.peg.11	CDS	NODE_3_length_10964_cov_98.326197_component_2	6372	7028	657	hypothetical protein	- none -	6372	7028
fig|6666666.555785.peg.12	CDS	NODE_3_length_10964_cov_98.326197_component_2	7098	7382	285	hypothetical protein	- none -	7098	7382
fig|6666666.555785.peg.13	CDS	NODE_3_length_10964_cov_98.326197_component_2	7958	8182	225	Mobile element protein	- none -	7958	8182
fig|6666666.555785.peg.14	CDS	NODE_3_length_10964_cov_98.326197_component_2	8188	8496	309	Permease of the drug/metabolite transporter (DMT) superfamily	- none -	8188	8496
fig|6666666.555785.peg.15	CDS	NODE_3_length_10964_cov_98.326197_component_2	9727	8528	1200	Tetracycline resistance, MFS efflux pump => Tet(A)	- none -	8528	9727
fig|6666666.555785.peg.16	CDS	NODE_3_length_10964_cov_98.326197_component_2	9806	10459	654	Tetracycline resistance regulatory protein TetR	- none -	9806	10459
fig|6666666.555785.peg.17	CDS	NODE_3_length_10964_cov_98.326197_component_2	10733	10491	243	Relaxase /helicase	- none -	10491	10733
fig|6666666.555785.peg.18	CDS	NODE_3_length_10964_cov_98.326197_component_2	10964	10791	174	Aminoglycoside 6-phosphotransferase (EC 2.7.1.72) => APH(6)-Ic/APH(6)-Id	- none -	10791	10964

## Sheet: IncQ1_A59
S3_File: Plasmid virulence and resistance genes identified from RAST
Feature ID	Type	Contig	Start	Stop	Length (bp)	Function	Subsystems	Begin	End	Region
fig|6666666.555786.peg.1	CDS	NODE_1_length_10964_cov_46.854572_component_0	622	846	225	Mobile element protein	- none -	622	846
fig|6666666.555786.peg.2	CDS	NODE_1_length_10964_cov_46.854572_component_0	873	1160	288	Permease of the drug/metabolite transporter (DMT) superfamily	- none -	873	1160
fig|6666666.555786.peg.3	CDS	NODE_1_length_10964_cov_46.854572_component_0	2466	1192	1275	Tetracycline resistance, MFS efflux pump => Tet(A)	- none -	1192	2466
fig|6666666.555786.peg.4	CDS	NODE_1_length_10964_cov_46.854572_component_0	2470	3123	654	Tetracycline resistance regulatory protein TetR	- none -	2470	3123
fig|6666666.555786.peg.5	CDS	NODE_1_length_10964_cov_46.854572_component_0	3397	3155	243	Relaxase /helicase	- none -	3155	3397
fig|6666666.555786.peg.6	CDS	NODE_1_length_10964_cov_46.854572_component_0	4096	3455	642	Aminoglycoside 6-phosphotransferase (EC 2.7.1.72) => APH(6)-Ic/APH(6)-Id	- none -	3455	4096
fig|6666666.555786.peg.7	CDS	NODE_1_length_10964_cov_46.854572_component_0	4899	4096	804	Aminoglycoside 3''-phosphotransferase (EC 2.7.1.87) => APH(3'')-I	- none -	4096	4899
fig|6666666.555786.peg.8	CDS	NODE_1_length_10964_cov_46.854572_component_0	5775	4960	816	Dihydropteroate synthase type-2 (EC 2.5.1.15) @ Sulfonamide resistance protein	- none -	4960	5775
fig|6666666.555786.peg.9	CDS	NODE_1_length_10964_cov_46.854572_component_0	5900	5784	117	hypothetical protein	- none -	5784	5900
fig|6666666.555786.peg.10	CDS	NODE_1_length_10964_cov_46.854572_component_0	6934	6083	852	Replication protein RepC	- none -	6083	6934
fig|6666666.555786.peg.11	CDS	NODE_1_length_10964_cov_46.854572_component_0	7760	6921	840	Replication protein RepA	- none -	6921	7760
fig|6666666.555786.peg.12	CDS	NODE_1_length_10964_cov_46.854572_component_0	7996	7790	207	hypothetical protein	- none -	7790	7996
fig|6666666.555786.peg.13	CDS	NODE_1_length_10964_cov_46.854572_component_0	8210	7998	213	hypothetical protein	- none -	7998	8210
fig|6666666.555786.peg.14	CDS	NODE_1_length_10964_cov_46.854572_component_0	10400	8271	2130	hypothetical protein	- none -	8271	10400
fig|6666666.555786.peg.15	CDS	NODE_1_length_10964_cov_46.854572_component_0	10599	10883	285	hypothetical protein	- none -	10599	10883

## Sheet: ColpHAD28_A18
S3_File: Plasmid virulence and resistance genes identified from RAST
Feature ID	Type	Contig	Start	Stop	Length (bp)	Function	Subsystems	Begin	End	Region
fig|6666666.556808.peg.15	CDS	NODE_2_length_2706_cov_200.931369_component_1	97	375	279	unknown	- none -	97	375
fig|6666666.556808.peg.16	CDS	NODE_2_length_2706_cov_200.931369_component_1	588	785	198	Psp operon transcriptional activator	- none -	588	785
fig|6666666.556808.peg.17	CDS	NODE_2_length_2706_cov_200.931369_component_1	843	1523	681	Pentapeptide repeat protein QnrB family => Quinolone resistance protein QnrB10	- none -	843	1523
fig|6666666.556808.peg.18	CDS	NODE_2_length_2706_cov_200.931369_component_1	1902	1762	141	hypothetical protein	- none -	1762	1902
fig|6666666.556808.peg.19	CDS	NODE_2_length_2706_cov_200.931369_component_1	2141	1905	237	hypothetical protein	- none -	1905	2141
fig|6666666.556808.peg.20	CDS	NODE_2_length_2706_cov_200.931369_component_1	2639	2526	114	hypothetical protein	- none -	2526	2639

## Sheet: ColpHAD28_A34
S3_File: Plasmid virulence and resistance genes identified from RAST
Feature ID	Type	Contig	Start	Stop	Length (bp)	Function	Subsystems	Begin	End	Region
fig|6666666.556809.peg.1	CDS	NODE_1_length_2706_cov_212.691741_component_0	1	114	114	hypothetical protein	- none -	1	114
fig|6666666.556809.peg.2	CDS	NODE_1_length_2706_cov_212.691741_component_0	1176	496	681	Pentapeptide repeat protein QnrB family => Quinolone resistance protein QnrB10	- none -	496	1176
fig|6666666.556809.peg.3	CDS	NODE_1_length_2706_cov_212.691741_component_0	1431	1234	198	Psp operon transcriptional activator	- none -	1234	1431
fig|6666666.556809.peg.4	CDS	NODE_1_length_2706_cov_212.691741_component_0	1757	1644	114	hypothetical protein	- none -	1644	1757
fig|6666666.556809.peg.5	CDS	NODE_1_length_2706_cov_212.691741_component_0	1959	2072	114	hypothetical protein	- none -	1959	2072
fig|6666666.556809.peg.6	CDS	NODE_1_length_2706_cov_212.691741_component_0	2321	2434	114	hypothetical protein	- none -	2321	2434
fig|6666666.556809.peg.7	CDS	NODE_1_length_2706_cov_212.691741_component_0	2457	2693	237	hypothetical protein	- none -	2457	2693

## Sheet: ColpHAD28_A54
S3_File: Plasmid virulence and resistance genes identified from RAST
Feature ID	Type	Contig	Start	Stop	Length (bp)	Function	Subsystems	Begin	End	Region
fig|6666666.556810.peg.12	CDS	NODE_2_length_2706_cov_192.518418_component_1	1	399	399	Pentapeptide repeat protein QnrB family => Quinolone resistance protein QnrB10	- none -	1	399
fig|6666666.556810.peg.13	CDS	NODE_2_length_2706_cov_192.518418_component_1	392	520	129	Uncharacterized protein Bsu1883a	- none -	392	520
fig|6666666.556810.peg.14	CDS	NODE_2_length_2706_cov_192.518418_component_1	760	638	123	hypothetical protein	- none -	638	760
fig|6666666.556810.peg.15	CDS	NODE_2_length_2706_cov_192.518418_component_1	1017	781	237	hypothetical protein	- none -	781	1017
fig|6666666.556810.peg.16	CDS	NODE_2_length_2706_cov_192.518418_component_1	2043	2240	198	Psp operon transcriptional activator	- none -	2043	2240
fig|6666666.556810.peg.17	CDS	NODE_2_length_2706_cov_192.518418_component_1	2298	2705	408	Pentapeptide repeat protein QnrB family => Quinolone resistance protein QnrB10	- none -	2298	2705

## Sheet: ColpHAD28_C15
S3_File: Plasmid virulence and resistance genes identified from RAST
Feature ID	Type	Contig	Start	Stop	Length (bp)	Function	Subsystems	Begin	End	Region
fig|6666666.556811.peg.13	CDS	NODE_2_length_2706_cov_108.045366_component_1	385	582	198	Psp operon transcriptional activator	- none -	385	582
fig|6666666.556811.peg.14	CDS	NODE_2_length_2706_cov_108.045366_component_1	640	1320	681	Pentapeptide repeat protein QnrB family => Quinolone resistance protein QnrB10	- none -	640	1320
fig|6666666.556811.peg.15	CDS	NODE_2_length_2706_cov_108.045366_component_1	1525	1400	126	hypothetical protein	- none -	1400	1525
fig|6666666.556811.peg.16	CDS	NODE_2_length_2706_cov_108.045366_component_1	1938	1702	237	hypothetical protein	- none -	1702	1938

[truncated: 13 more sheets: ColpHAD28_C24, ColpHAD28_C46, ColpVC_A39, ColpVC_A61, ColpVC_A69, ColpVC_B14, IncFII(PCRY)_A16, IncFII(PCRY)_A40, IncFII(PCRY)_A56, IncFII(PCRY)_C44, IncL_B21, IncL_B28, IncL_B36]
