# Supplementary material for: Genomic Analysis of Antimicrobial Resistance and Resistance Plasmids in Salmonella Serovars from Poultry in Nigeria
Source: Antibiotics (Basel). 2021 Jan 20;10(2):99. doi: 10.3390/antibiotics10020099 (PMC7909428; doi:10.3390/antibiotics10020099)
Supplement: Supplementary file 1 [file antibiotics-10-00099-s001.zip › Supplementary/File S3.XLSX]

## Sheet: Cover sheet
S4_File: Annotated resistance genes and Salmonella genomic islands associated genes from S. Kentucky strains
ID	Genomic island
A12	SGI1-K
A15	SGI1-K
A16	SGI1-K
A29	SGI1-K
A39	SGI1-new variant
A40	SGI1-K
A56	SGI1-K
A69	SGI1-new variant
B4	SGI1-K
B5	SGI1-new variant
B14	SGI1-new variant
B16	SGI1-new variant
B17	SGI1-new variant
B26	SGI1-K
B35	SGI1-new variant
C1	SGI1-new variant
C13	SGI1-new variant
C17	SGI1-K
C29	SGI1-K
C30	SGI1-K
C44	SGI1-K

## Sheet: A12
S4_File: Annotated resistance genes and Salmonella genomic islands associated genes from S. Kentucky strains
Feature ID	Type	Contig	Start	Stop	Length (bp)	Function	Subsystems	Begin	End	Region
fig|6666666.596646.repeat.1	REPEAT	NODE_37_length_19666_cov_64.2029	1	127	127	repeat region	- none -	1	127
fig|6666666.596646.peg.1	CDS	NODE_37_length_19666_cov_64.2029	53	625	573	Resolvase	- none -	53	625
fig|6666666.596646.peg.2	CDS	NODE_37_length_19666_cov_64.2029	690	965	276	hypothetical protein	- none -	690	965
fig|6666666.596646.peg.3	CDS	NODE_37_length_19666_cov_64.2029	962	1819	858	Transposase	- none -	962	1819
fig|6666666.596646.peg.4	CDS	NODE_37_length_19666_cov_64.2029	1926	2729	804	Aminoglycoside 3''-phosphotransferase (EC 2.7.1.87) => APH(3'')-I	- none -	1926	2729
fig|6666666.596646.peg.5	CDS	NODE_37_length_19666_cov_64.2029	2729	3565	837	Aminoglycoside 6-phosphotransferase (EC 2.7.1.72) => APH(6)-Ic/APH(6)-Id	- none -	2729	3565
fig|6666666.596646.peg.6	CDS	NODE_37_length_19666_cov_64.2029	3900	3781	120	hypothetical protein	- none -	3781	3900
fig|6666666.596646.peg.7	CDS	NODE_37_length_19666_cov_64.2029	5900	4104	1797	Transposase	- none -	4104	5900
fig|6666666.596646.peg.8	CDS	NODE_37_length_19666_cov_64.2029	5859	6251	393	hypothetical protein	- none -	5859	6251
fig|6666666.596646.peg.9	CDS	NODE_37_length_19666_cov_64.2029	6389	7273	885	Permease of the drug/metabolite transporter (DMT) superfamily	- none -	6389	7273
fig|6666666.596646.peg.10	CDS	NODE_37_length_19666_cov_64.2029	8579	7305	1275	Tetracycline resistance, MFS efflux pump => Tet(A)	- none -	7305	8579
fig|6666666.596646.peg.11	CDS	NODE_37_length_19666_cov_64.2029	8583	9260	678	Tetracycline resistance regulatory protein TetR	- none -	8583	9260
fig|6666666.596646.peg.12	CDS	NODE_37_length_19666_cov_64.2029	9900	9466	435	Mercuric resistance operon regulatory protein MerR	- none -	9466	9900
fig|6666666.596646.peg.13	CDS	NODE_37_length_19666_cov_64.2029	9972	10322	351	Mercuric transport protein, MerT	Mercury resistance operon	9972	10322
fig|6666666.596646.peg.14	CDS	NODE_37_length_19666_cov_64.2029	10336	10611	276	Periplasmic mercury(+2) binding protein, MerP	- none -	10336	10611
fig|6666666.596646.peg.15	CDS	NODE_37_length_19666_cov_64.2029	10608	11069	462	Mercuric transport protein, MerC	Mercury resistance operon	10608	11069
fig|6666666.596646.peg.16	CDS	NODE_37_length_19666_cov_64.2029	11121	12803	1683	Mercuric ion reductase (EC 1.16.1.1)	Mercuric reductase, Mercury resistance operon	11121	12803
fig|6666666.596646.peg.17	CDS	NODE_37_length_19666_cov_64.2029	12821	13186	366	Mercuric resistence transcriptional repressor, MerD	- none -	12821	13186
fig|6666666.596646.peg.18	CDS	NODE_37_length_19666_cov_64.2029	13183	13419	237	Mercuric transport protein, MerE	Mercury resistance operon	13183	13419
fig|6666666.596646.peg.19	CDS	NODE_37_length_19666_cov_64.2029	13416	14285	870	Tn21 protein of unknown function Urf2	- none -	13416	14285
fig|6666666.596646.peg.20	CDS	NODE_37_length_19666_cov_64.2029	15219	14425	795	Transposase	- none -	14425	15219
fig|6666666.596646.peg.21	CDS	NODE_37_length_19666_cov_64.2029	15435	15229	207	similar to puromycin N-acetyltransferase	- none -	15229	15435
fig|6666666.596646.peg.22	CDS	NODE_37_length_19666_cov_64.2029	16402	15563	840	Dihydropteroate synthase type-2 (EC 2.5.1.15) @ Sulfonamide resistance protein	- none -	15563	16402
fig|6666666.596646.peg.23	CDS	NODE_37_length_19666_cov_64.2029	16743	16396	348	Small multidrug resistance (SMR) efflux transporter => QacE delta 1, quaternary ammonium compounds	- none -	16396	16743
fig|6666666.596646.peg.24	CDS	NODE_37_length_19666_cov_64.2029	17704	16907	798	Aminoglycoside 3''-nucleotidyltransferase (EC 2.7.7.-) => ANT(3'')-Ia (AadA family)	- none -	16907	17704
fig|6666666.596646.peg.25	CDS	NODE_37_length_19666_cov_64.2029	18256	17780	477	Aminoglycoside N(3)-acetyltransferase (EC 2.3.1.81) => AAC(3)-I	- none -	17780	18256
fig|6666666.596646.peg.26	CDS	NODE_37_length_19666_cov_64.2029	18414	19427	1014	Integron integrase IntI1	Integrons	18414	19427
fig|6666666.596646.repeat.2	REPEAT	NODE_37_length_19666_cov_64.2029	19540	19666	127	repeat region	- none -	19540	19666
fig|6666666.596646.peg.27	CDS	NODE_37_length_19666_cov_64.2029	19605	19664	60	Mobile element protein	- none -	19605	19664

## Sheet: A15
S4_File: Annotated resistance genes and Salmonella genomic islands associated genes from S. Kentucky strains
Feature ID	Type	Contig	Start	Stop	Length (bp)	Function	Subsystems	Begin	End	Region
fig|6666666.596647.repeat.1	REPEAT	NODE_87_length_19666_cov_21.3199	1	127	127	repeat region	- none -	1	127
fig|6666666.596647.peg.1	CDS	NODE_87_length_19666_cov_21.3199	62	3	60	Mobile element protein	- none -	3	62
fig|6666666.596647.peg.2	CDS	NODE_87_length_19666_cov_21.3199	1253	240	1014	Integron integrase IntI1	Integrons	240	1253
fig|6666666.596647.peg.3	CDS	NODE_87_length_19666_cov_21.3199	1411	1887	477	Aminoglycoside N(3)-acetyltransferase (EC 2.3.1.81) => AAC(3)-I	- none -	1411	1887
fig|6666666.596647.peg.4	CDS	NODE_87_length_19666_cov_21.3199	1963	2760	798	Aminoglycoside 3''-nucleotidyltransferase (EC 2.7.7.-) => ANT(3'')-Ia (AadA family)	- none -	1963	2760
fig|6666666.596647.peg.5	CDS	NODE_87_length_19666_cov_21.3199	2924	3271	348	Small multidrug resistance (SMR) efflux transporter => QacE delta 1, quaternary ammonium compounds	- none -	2924	3271
fig|6666666.596647.peg.6	CDS	NODE_87_length_19666_cov_21.3199	3265	4104	840	Dihydropteroate synthase type-2 (EC 2.5.1.15) @ Sulfonamide resistance protein	- none -	3265	4104
fig|6666666.596647.peg.7	CDS	NODE_87_length_19666_cov_21.3199	4232	4438	207	similar to puromycin N-acetyltransferase	- none -	4232	4438
fig|6666666.596647.peg.8	CDS	NODE_87_length_19666_cov_21.3199	4442	5242	801	Transposase	- none -	4442	5242
fig|6666666.596647.peg.9	CDS	NODE_87_length_19666_cov_21.3199	6251	5382	870	Tn21 protein of unknown function Urf2	- none -	5382	6251
fig|6666666.596647.peg.10	CDS	NODE_87_length_19666_cov_21.3199	6484	6248	237	Mercuric transport protein, MerE	Mercury resistance operon	6248	6484
fig|6666666.596647.peg.11	CDS	NODE_87_length_19666_cov_21.3199	6846	6481	366	Mercuric resistence transcriptional repressor, MerD	- none -	6481	6846
fig|6666666.596647.peg.12	CDS	NODE_87_length_19666_cov_21.3199	8546	6864	1683	Mercuric ion reductase (EC 1.16.1.1)	Mercuric reductase, Mercury resistance operon	6864	8546
fig|6666666.596647.peg.13	CDS	NODE_87_length_19666_cov_21.3199	9059	8598	462	Mercuric transport protein, MerC	Mercury resistance operon	8598	9059
fig|6666666.596647.peg.14	CDS	NODE_87_length_19666_cov_21.3199	9331	9056	276	Periplasmic mercury(+2) binding protein, MerP	- none -	9056	9331
fig|6666666.596647.peg.15	CDS	NODE_87_length_19666_cov_21.3199	9695	9345	351	Mercuric transport protein, MerT	Mercury resistance operon	9345	9695
fig|6666666.596647.peg.16	CDS	NODE_87_length_19666_cov_21.3199	9767	10201	435	Mercuric resistance operon regulatory protein MerR	- none -	9767	10201
fig|6666666.596647.peg.17	CDS	NODE_87_length_19666_cov_21.3199	11084	10407	678	Tetracycline resistance regulatory protein TetR	- none -	10407	11084
fig|6666666.596647.peg.18	CDS	NODE_87_length_19666_cov_21.3199	11106	12362	1257	Tetracycline resistance, MFS efflux pump => Tet(A)	- none -	11106	12362
fig|6666666.596647.peg.19	CDS	NODE_87_length_19666_cov_21.3199	13278	12394	885	Permease of the drug/metabolite transporter (DMT) superfamily	- none -	12394	13278
fig|6666666.596647.peg.20	CDS	NODE_87_length_19666_cov_21.3199	13808	13416	393	hypothetical protein	- none -	13416	13808
fig|6666666.596647.peg.21	CDS	NODE_87_length_19666_cov_21.3199	13767	15563	1797	Transposase	- none -	13767	15563
fig|6666666.596647.peg.22	CDS	NODE_87_length_19666_cov_21.3199	15758	15886	129	hypothetical protein	- none -	15758	15886
fig|6666666.596647.peg.23	CDS	NODE_87_length_19666_cov_21.3199	16938	16102	837	Aminoglycoside 6-phosphotransferase (EC 2.7.1.72) => APH(6)-Ic/APH(6)-Id	- none -	16102	16938
fig|6666666.596647.peg.24	CDS	NODE_87_length_19666_cov_21.3199	17741	16938	804	Aminoglycoside 3''-phosphotransferase (EC 2.7.1.87) => APH(3'')-I	- none -	16938	17741
fig|6666666.596647.peg.25	CDS	NODE_87_length_19666_cov_21.3199	18705	17848	858	Transposase	- none -	17848	18705
fig|6666666.596647.peg.26	CDS	NODE_87_length_19666_cov_21.3199	18977	18702	276	hypothetical protein	- none -	18702	18977
fig|6666666.596647.peg.27	CDS	NODE_87_length_19666_cov_21.3199	19614	19042	573	Resolvase	- none -	19042	19614
fig|6666666.596647.repeat.2	REPEAT	NODE_87_length_19666_cov_21.3199	19540	19666	127	repeat region	- none -	19540	19666

## Sheet: A16
S4_File: Annotated resistance genes and Salmonella genomic islands associated genes from S. Kentucky strains
Feature ID	Type	Contig	Start	Stop	Length (bp)	Function	Subsystems	Begin	End	Region
fig|6666666.596648.repeat.1	REPEAT	NODE_70_length_19670_cov_33.3638	1	129	129	repeat region	- none -	1	129
fig|6666666.596648.peg.1	CDS	NODE_70_length_19670_cov_33.3638	64	2	63	Mobile element protein	- none -	2	64
fig|6666666.596648.peg.2	CDS	NODE_70_length_19670_cov_33.3638	1255	242	1014	Integron integrase IntI1	Integrons	242	1255
fig|6666666.596648.peg.3	CDS	NODE_70_length_19670_cov_33.3638	1413	1889	477	Aminoglycoside N(3)-acetyltransferase (EC 2.3.1.81) => AAC(3)-I	- none -	1413	1889
fig|6666666.596648.peg.4	CDS	NODE_70_length_19670_cov_33.3638	1965	2762	798	Aminoglycoside 3''-nucleotidyltransferase (EC 2.7.7.-) => ANT(3'')-Ia (AadA family)	- none -	1965	2762
fig|6666666.596648.peg.5	CDS	NODE_70_length_19670_cov_33.3638	2926	3273	348	Small multidrug resistance (SMR) efflux transporter => QacE delta 1, quaternary ammonium compounds	- none -	2926	3273
fig|6666666.596648.peg.6	CDS	NODE_70_length_19670_cov_33.3638	3267	4106	840	Dihydropteroate synthase type-2 (EC 2.5.1.15) @ Sulfonamide resistance protein	- none -	3267	4106
fig|6666666.596648.peg.7	CDS	NODE_70_length_19670_cov_33.3638	4234	4440	207	similar to puromycin N-acetyltransferase	- none -	4234	4440
fig|6666666.596648.peg.8	CDS	NODE_70_length_19670_cov_33.3638	4444	5244	801	Transposase	- none -	4444	5244
fig|6666666.596648.peg.9	CDS	NODE_70_length_19670_cov_33.3638	6253	5384	870	Tn21 protein of unknown function Urf2	- none -	5384	6253
fig|6666666.596648.peg.10	CDS	NODE_70_length_19670_cov_33.3638	6486	6250	237	Mercuric transport protein, MerE	Mercury resistance operon	6250	6486
fig|6666666.596648.peg.11	CDS	NODE_70_length_19670_cov_33.3638	6848	6483	366	Mercuric resistence transcriptional repressor, MerD	- none -	6483	6848
fig|6666666.596648.peg.12	CDS	NODE_70_length_19670_cov_33.3638	8548	6866	1683	Mercuric ion reductase (EC 1.16.1.1)	Mercuric reductase, Mercury resistance operon	6866	8548
fig|6666666.596648.peg.13	CDS	NODE_70_length_19670_cov_33.3638	9061	8600	462	Mercuric transport protein, MerC	Mercury resistance operon	8600	9061
fig|6666666.596648.peg.14	CDS	NODE_70_length_19670_cov_33.3638	9333	9058	276	Periplasmic mercury(+2) binding protein, MerP	- none -	9058	9333
fig|6666666.596648.peg.15	CDS	NODE_70_length_19670_cov_33.3638	9697	9347	351	Mercuric transport protein, MerT	Mercury resistance operon	9347	9697
fig|6666666.596648.peg.16	CDS	NODE_70_length_19670_cov_33.3638	9769	10203	435	Mercuric resistance operon regulatory protein MerR	- none -	9769	10203
fig|6666666.596648.peg.17	CDS	NODE_70_length_19670_cov_33.3638	11086	10409	678	Tetracycline resistance regulatory protein TetR	- none -	10409	11086
fig|6666666.596648.peg.18	CDS	NODE_70_length_19670_cov_33.3638	11108	12364	1257	Tetracycline resistance, MFS efflux pump => Tet(A)	- none -	11108	12364
fig|6666666.596648.peg.19	CDS	NODE_70_length_19670_cov_33.3638	13280	12396	885	Permease of the drug/metabolite transporter (DMT) superfamily	- none -	12396	13280
fig|6666666.596648.peg.20	CDS	NODE_70_length_19670_cov_33.3638	13810	13418	393	hypothetical protein	- none -	13418	13810
fig|6666666.596648.peg.21	CDS	NODE_70_length_19670_cov_33.3638	13769	15565	1797	Transposase	- none -	13769	15565
fig|6666666.596648.peg.22	CDS	NODE_70_length_19670_cov_33.3638	15760	15888	129	hypothetical protein	- none -	15760	15888
fig|6666666.596648.peg.23	CDS	NODE_70_length_19670_cov_33.3638	16940	16104	837	Aminoglycoside 6-phosphotransferase (EC 2.7.1.72) => APH(6)-Ic/APH(6)-Id	- none -	16104	16940
fig|6666666.596648.peg.24	CDS	NODE_70_length_19670_cov_33.3638	17743	16940	804	Aminoglycoside 3''-phosphotransferase (EC 2.7.1.87) => APH(3'')-I	- none -	16940	17743
fig|6666666.596648.peg.25	CDS	NODE_70_length_19670_cov_33.3638	18707	17850	858	Transposase	- none -	17850	18707
fig|6666666.596648.peg.26	CDS	NODE_70_length_19670_cov_33.3638	18979	18704	276	hypothetical protein	- none -	18704	18979
fig|6666666.596648.peg.27	CDS	NODE_70_length_19670_cov_33.3638	19616	19044	573	Resolvase	- none -	19044	19616
fig|6666666.596648.repeat.2	REPEAT	NODE_70_length_19670_cov_33.3638	19542	19670	129	repeat region	- none -	19542	19670

## Sheet: A29
S4_File: Annotated resistance genes and Salmonella genomic islands associated genes from S. Kentucky strains
Feature ID	Type	Contig	Start	Stop	Length (bp)	Function	Subsystems	Begin	End	Region
fig|6666666.596649.repeat.1	REPEAT	NODE_38_length_19670_cov_47.6742	1	129	129	repeat region	- none -	1	129
fig|6666666.596649.peg.1	CDS	NODE_38_length_19670_cov_47.6742	55	627	573	Resolvase	- none -	55	627
fig|6666666.596649.peg.2	CDS	NODE_38_length_19670_cov_47.6742	692	967	276	hypothetical protein	- none -	692	967
fig|6666666.596649.peg.3	CDS	NODE_38_length_19670_cov_47.6742	964	1821	858	Transposase	- none -	964	1821
fig|6666666.596649.peg.4	CDS	NODE_38_length_19670_cov_47.6742	1928	2731	804	Aminoglycoside 3''-phosphotransferase (EC 2.7.1.87) => APH(3'')-I	- none -	1928	2731
fig|6666666.596649.peg.5	CDS	NODE_38_length_19670_cov_47.6742	2731	3567	837	Aminoglycoside 6-phosphotransferase (EC 2.7.1.72) => APH(6)-Ic/APH(6)-Id	- none -	2731	3567
fig|6666666.596649.peg.6	CDS	NODE_38_length_19670_cov_47.6742	3902	3783	120	hypothetical protein	- none -	3783	3902
fig|6666666.596649.peg.7	CDS	NODE_38_length_19670_cov_47.6742	5902	4106	1797	Transposase	- none -	4106	5902
fig|6666666.596649.peg.8	CDS	NODE_38_length_19670_cov_47.6742	5861	6253	393	hypothetical protein	- none -	5861	6253
fig|6666666.596649.peg.9	CDS	NODE_38_length_19670_cov_47.6742	6391	7275	885	Permease of the drug/metabolite transporter (DMT) superfamily	- none -	6391	7275
fig|6666666.596649.peg.10	CDS	NODE_38_length_19670_cov_47.6742	8581	7307	1275	Tetracycline resistance, MFS efflux pump => Tet(A)	- none -	7307	8581
fig|6666666.596649.peg.11	CDS	NODE_38_length_19670_cov_47.6742	8585	9262	678	Tetracycline resistance regulatory protein TetR	- none -	8585	9262
fig|6666666.596649.peg.12	CDS	NODE_38_length_19670_cov_47.6742	9902	9468	435	Mercuric resistance operon regulatory protein MerR	- none -	9468	9902
fig|6666666.596649.peg.13	CDS	NODE_38_length_19670_cov_47.6742	9974	10324	351	Mercuric transport protein, MerT	Mercury resistance operon	9974	10324
fig|6666666.596649.peg.14	CDS	NODE_38_length_19670_cov_47.6742	10338	10613	276	Periplasmic mercury(+2) binding protein, MerP	- none -	10338	10613
fig|6666666.596649.peg.15	CDS	NODE_38_length_19670_cov_47.6742	10610	11071	462	Mercuric transport protein, MerC	Mercury resistance operon	10610	11071
fig|6666666.596649.peg.16	CDS	NODE_38_length_19670_cov_47.6742	11123	12805	1683	Mercuric ion reductase (EC 1.16.1.1)	Mercuric reductase, Mercury resistance operon	11123	12805
fig|6666666.596649.peg.17	CDS	NODE_38_length_19670_cov_47.6742	12823	13188	366	Mercuric resistence transcriptional repressor, MerD	- none -	12823	13188
fig|6666666.596649.peg.18	CDS	NODE_38_length_19670_cov_47.6742	13185	13421	237	Mercuric transport protein, MerE	Mercury resistance operon	13185	13421
fig|6666666.596649.peg.19	CDS	NODE_38_length_19670_cov_47.6742	13418	14287	870	Tn21 protein of unknown function Urf2	- none -	13418	14287
fig|6666666.596649.peg.20	CDS	NODE_38_length_19670_cov_47.6742	15221	14427	795	Transposase	- none -	14427	15221
fig|6666666.596649.peg.21	CDS	NODE_38_length_19670_cov_47.6742	15437	15231	207	similar to puromycin N-acetyltransferase	- none -	15231	15437
fig|6666666.596649.peg.22	CDS	NODE_38_length_19670_cov_47.6742	16404	15565	840	Dihydropteroate synthase type-2 (EC 2.5.1.15) @ Sulfonamide resistance protein	- none -	15565	16404
fig|6666666.596649.peg.23	CDS	NODE_38_length_19670_cov_47.6742	16745	16398	348	Small multidrug resistance (SMR) efflux transporter => QacE delta 1, quaternary ammonium compounds	- none -	16398	16745
fig|6666666.596649.peg.24	CDS	NODE_38_length_19670_cov_47.6742	17706	16909	798	Aminoglycoside 3''-nucleotidyltransferase (EC 2.7.7.-) => ANT(3'')-Ia (AadA family)	- none -	16909	17706
fig|6666666.596649.peg.25	CDS	NODE_38_length_19670_cov_47.6742	18258	17782	477	Aminoglycoside N(3)-acetyltransferase (EC 2.3.1.81) => AAC(3)-I	- none -	17782	18258
fig|6666666.596649.peg.26	CDS	NODE_38_length_19670_cov_47.6742	18416	19429	1014	Integron integrase IntI1	Integrons	18416	19429
fig|6666666.596649.repeat.2	REPEAT	NODE_38_length_19670_cov_47.6742	19542	19670	129	repeat region	- none -	19542	19670
fig|6666666.596649.peg.27	CDS	NODE_38_length_19670_cov_47.6742	19607	19669	63	Mobile element protein	- none -	19607	19669

## Sheet: A39
Feature ID	Type	Contig	Start	Stop	Length (bp)	Function	Subsystems	Begin	End	Region
fig|6666666.596650.peg.1	CDS	NODE_17_length_115678_cov_54.2152	359	3	357	ABC transporter involved in cytochrome c biogenesis, ATPase component CcmA	- none -	3	359
fig|6666666.596650.peg.2	CDS	NODE_17_length_115678_cov_54.2152	1756	356	1401	Cytochrome c551 peroxidase (EC 1.11.1.5)	- none -	356	1756
fig|6666666.596650.peg.3	CDS	NODE_17_length_115678_cov_54.2152	2578	1946	633	TorA-specific chaperone protein, TorD	- none -	1946	2578
fig|6666666.596650.peg.4	CDS	NODE_17_length_115678_cov_54.2152	5123	2571	2553	Trimethylamine-N-oxide reductase (EC 1.7.2.3), TorA	- none -	2571	5123
fig|6666666.596650.peg.5	CDS	NODE_17_length_115678_cov_54.2152	5910	5113	798	Trimethylamine-N-oxide reductase associated c-type cytochrome, TorC	- none -	5113	5910
fig|6666666.596650.peg.6	CDS	NODE_17_length_115678_cov_54.2152	6298	5969	330	Trimethylamine-N-oxide reductase associated c-type cytochrome, TorC	- none -	5969	6298
fig|6666666.596650.peg.7	CDS	NODE_17_length_115678_cov_54.2152	6392	7120	729	Trimethylamine-N-oxide operon transcriptional regulatory protein TorR	- none -	6392	7120
fig|6666666.596650.peg.8	CDS	NODE_17_length_115678_cov_54.2152	8133	7093	1041	Periplasmic protein TorT	- none -	7093	8133
fig|6666666.596650.peg.9	CDS	NODE_17_length_115678_cov_54.2152	8213	10948	2736	Trimethylamine-N-oxide sensor histidine kinase TorS (EC 2.7.13.3)	- none -	8213	10948
fig|6666666.596650.peg.10	CDS	NODE_17_length_115678_cov_54.2152	12180	11053	1128	corresponds to STY3950 from Accession AL513382: Salmonella typhi CT18	- none -	11053	12180
fig|6666666.596650.peg.11	CDS	NODE_17_length_115678_cov_54.2152	13316	12177	1140	hypothetical protein	- none -	12177	13316
fig|6666666.596650.peg.12	CDS	NODE_17_length_115678_cov_54.2152	14335	13313	1023	hypothetical protein	- none -	13313	14335
fig|6666666.596650.peg.13	CDS	NODE_17_length_115678_cov_54.2152	14337	14450	114	hypothetical protein	- none -	14337	14450
fig|6666666.596650.peg.14	CDS	NODE_17_length_115678_cov_54.2152	15349	14537	813	Sugar phosphatase YidA (EC 3.1.3.23)	- none -	14537	15349
fig|6666666.596650.peg.15	CDS	NODE_17_length_115678_cov_54.2152	15380	15583	204	hypothetical protein	- none -	15380	15583
fig|6666666.596650.peg.16	CDS	NODE_17_length_115678_cov_54.2152	15788	16480	693	hypothetical protein	- none -	15788	16480
fig|6666666.596650.peg.17	CDS	NODE_17_length_115678_cov_54.2152	16613	16720	108	hypothetical protein	- none -	16613	16720
fig|6666666.596650.peg.18	CDS	NODE_17_length_115678_cov_54.2152	19245	16831	2415	DNA gyrase subunit B (EC 5.99.1.3)	Resistance to fluoroquinolones	16831	19245
fig|6666666.596650.peg.19	CDS	NODE_17_length_115678_cov_54.2152	20347	19274	1074	DNA recombination and repair protein RecF	- none -	19274	20347
fig|6666666.596650.peg.20	CDS	NODE_17_length_115678_cov_54.2152	21595	20495	1101	DNA polymerase III beta subunit (EC 2.7.7.7)	- none -	20495	21595
fig|6666666.596650.peg.21	CDS	NODE_17_length_115678_cov_54.2152	23000	21600	1401	Chromosomal replication initiator protein DnaA	- none -	21600	23000
fig|6666666.596650.peg.22	CDS	NODE_17_length_115678_cov_54.2152	23661	23801	141	LSU ribosomal protein L34p	- none -	23661	23801
fig|6666666.596650.peg.23	CDS	NODE_17_length_115678_cov_54.2152	23851	24177	327	Ribonuclease P protein component (EC 3.1.26.5)	- none -	23851	24177
fig|6666666.596650.peg.24	CDS	NODE_17_length_115678_cov_54.2152	24141	24398	258	Membrane protein insertion efficiency factor YidD	- none -	24141	24398
fig|6666666.596650.peg.25	CDS	NODE_17_length_115678_cov_54.2152	24401	26047	1647	Inner membrane protein translocase and chaperone YidC, long form	- none -	24401	26047
fig|6666666.596650.peg.26	CDS	NODE_17_length_115678_cov_54.2152	26149	27552	1404	tRNA-5-carboxymethylaminomethyl-2-thiouridine(34) synthesis protein MnmE	- none -	26149	27552
fig|6666666.596650.peg.27	CDS	NODE_17_length_115678_cov_54.2152	27756	28973	1218	Integrase	- none -	27756	28973
fig|6666666.596650.peg.28	CDS	NODE_17_length_115678_cov_54.2152	29338	28970	369	phage transcriptional regulator, AlpA	- none -	28970	29338
fig|6666666.596650.peg.29	CDS	NODE_17_length_115678_cov_54.2152	30649	29696	954	IncW-like replication protein	- none -	29696	30649
fig|6666666.596650.peg.30	CDS	NODE_17_length_115678_cov_54.2152	30926	30636	291	hypothetical protein	- none -	30636	30926
fig|6666666.596650.peg.31	CDS	NODE_17_length_115678_cov_54.2152	32741	31014	1728	IncF plasmid conjugative transfer protein TraN	- none -	31014	32741
fig|6666666.596650.peg.32	CDS	NODE_17_length_115678_cov_54.2152	33610	32738	873	Transposase InsO for insertion sequence element IS911	- none -	32738	33610
fig|6666666.596650.peg.33	CDS	NODE_17_length_115678_cov_54.2152	33915	33607	309	Transposase InsN for insertion sequence element IS911	- none -	33607	33915
fig|6666666.596650.peg.34	CDS	NODE_17_length_115678_cov_54.2152	34456	34202	255	hypothetical protein	- none -	34202	34456
fig|6666666.596650.peg.35	CDS	NODE_17_length_115678_cov_54.2152	37860	34456	3405	hypothetical protein	- none -	34456	37860
fig|6666666.596650.peg.36	CDS	NODE_17_length_115678_cov_54.2152	39288	37864	1425	hypothetical protein	- none -	37864	39288
fig|6666666.596650.peg.37	CDS	NODE_17_length_115678_cov_54.2152	39532	40389	858	hypothetical protein	- none -	39532	40389
fig|6666666.596650.peg.38	CDS	NODE_17_length_115678_cov_54.2152	40386	40781	396	hypothetical protein	- none -	40386	40781
fig|6666666.596650.peg.39	CDS	NODE_17_length_115678_cov_54.2152	41024	41155	132	hypothetical protein	- none -	41024	41155
fig|6666666.596650.peg.40	CDS	NODE_17_length_115678_cov_54.2152	41465	41196	270	FIG01062815: hypothetical protein	- none -	41196	41465
fig|6666666.596650.peg.41	CDS	NODE_17_length_115678_cov_54.2152	41728	41543	186	hypothetical protein	- none -	41543	41728
fig|6666666.596650.peg.42	CDS	NODE_17_length_115678_cov_54.2152	42056	41739	318	hypothetical protein	- none -	41739	42056
fig|6666666.596650.peg.43	CDS	NODE_17_length_115678_cov_54.2152	43579	42614	966	Mobile element protein	- none -	42614	43579
fig|6666666.596650.peg.44	CDS	NODE_17_length_115678_cov_54.2152	44505	44341	165	hypothetical protein	- none -	44341	44505
fig|6666666.596650.peg.45	CDS	NODE_17_length_115678_cov_54.2152	46216	44555	1662	ATP-dependent DNA helicase pcrA (EC 3.6.1.-)	DNA repair, bacterial UvrD and related helicases	44555	46216
fig|6666666.596650.peg.46	CDS	NODE_17_length_115678_cov_54.2152	47235	46213	1023	putative exonuclease	- none -	46213	47235
fig|6666666.596650.peg.47	CDS	NODE_17_length_115678_cov_54.2152	47945	47241	705	Mobile element protein	- none -	47241	47945
fig|6666666.596650.peg.48	CDS	NODE_17_length_115678_cov_54.2152	47996	48508	513	Resolvase	- none -	47996	48508
fig|6666666.596650.peg.49	CDS	NODE_17_length_115678_cov_54.2152	48573	48848	276	hypothetical protein	- none -	48573	48848
fig|6666666.596650.peg.50	CDS	NODE_17_length_115678_cov_54.2152	49019	49702	684	Transposase	- none -	49019	49702
fig|6666666.596650.peg.51	CDS	NODE_17_length_115678_cov_54.2152	49809	50612	804	Aminoglycoside 3''-phosphotransferase (EC 2.7.1.87) => APH(3'')-I	- none -	49809	50612
fig|6666666.596650.peg.52	CDS	NODE_17_length_115678_cov_54.2152	50603	51448	846	Aminoglycoside 6-phosphotransferase (EC 2.7.1.72) => APH(6)-Ic/APH(6)-Id	- none -	50603	51448
fig|6666666.596650.peg.53	CDS	NODE_17_length_115678_cov_54.2152	51655	51990	336	hypothetical protein	- none -	51655	51990
fig|6666666.596650.peg.54	CDS	NODE_17_length_115678_cov_54.2152	53723	51987	1737	Transposase	- none -	51987	53723
fig|6666666.596650.peg.55	CDS	NODE_17_length_115678_cov_54.2152	53742	54134	393	hypothetical protein	- none -	53742	54134
fig|6666666.596650.peg.56	CDS	NODE_17_length_115678_cov_54.2152	54272	55156	885	Permease of the drug/metabolite transporter (DMT) superfamily	- none -	54272	55156
fig|6666666.596650.peg.57	CDS	NODE_17_length_115678_cov_54.2152	56462	55188	1275	Tetracycline resistance, MFS efflux pump => Tet(A)	- none -	55188	56462
fig|6666666.596650.peg.58	CDS	NODE_17_length_115678_cov_54.2152	56466	57143	678	Tetracycline resistance regulatory protein TetR	- none -	56466	57143
fig|6666666.596650.peg.59	CDS	NODE_17_length_115678_cov_54.2152	57783	57349	435	Mercuric resistance operon regulatory protein MerR	- none -	57349	57783
fig|6666666.596650.peg.60	CDS	NODE_17_length_115678_cov_54.2152	57855	58205	351	Mercuric transport protein, MerT	Mercury resistance operon	57855	58205
fig|6666666.596650.peg.61	CDS	NODE_17_length_115678_cov_54.2152	58183	58494	312	Periplasmic mercury(+2) binding protein, MerP	- none -	58183	58494
fig|6666666.596650.peg.62	CDS	NODE_17_length_115678_cov_54.2152	58491	58952	462	Mercuric transport protein, MerC	Mercury resistance operon	58491	58952
fig|6666666.596650.peg.63	CDS	NODE_17_length_115678_cov_54.2152	59004	60686	1683	Mercuric ion reductase (EC 1.16.1.1)	Mercuric reductase, Mercury resistance operon	59004	60686
fig|6666666.596650.peg.64	CDS	NODE_17_length_115678_cov_54.2152	60704	61069	366	Mercuric resistence transcriptional repressor, MerD	- none -	60704	61069
fig|6666666.596650.peg.65	CDS	NODE_17_length_115678_cov_54.2152	61066	61302	237	Mercuric transport protein, MerE	Mercury resistance operon	61066	61302
fig|6666666.596650.peg.66	CDS	NODE_17_length_115678_cov_54.2152	61299	62168	870	Tn21 protein of unknown function Urf2	- none -	61299	62168
fig|6666666.596650.peg.67	CDS	NODE_17_length_115678_cov_54.2152	63072	62308	765	Transposase	- none -	62308	63072
fig|6666666.596650.peg.68	CDS	NODE_17_length_115678_cov_54.2152	63318	63112	207	similar to puromycin N-acetyltransferase	- none -	63112	63318
fig|6666666.596650.peg.69	CDS	NODE_17_length_115678_cov_54.2152	64285	63446	840	Dihydropteroate synthase type-2 (EC 2.5.1.15) @ Sulfonamide resistance protein	- none -	63446	64285
fig|6666666.596650.peg.70	CDS	NODE_17_length_115678_cov_54.2152	64626	64279	348	Small multidrug resistance (SMR) efflux transporter => QacE delta 1, quaternary ammonium compounds	- none -	64279	64626
fig|6666666.596650.peg.71	CDS	NODE_17_length_115678_cov_54.2152	65587	64790	798	Aminoglycoside 3''-nucleotidyltransferase (EC 2.7.7.-) => ANT(3'')-Ia (AadA family)	- none -	64790	65587
fig|6666666.596650.peg.72	CDS	NODE_17_length_115678_cov_54.2152	66139	65663	477	Aminoglycoside N(3)-acetyltransferase (EC 2.3.1.81) => AAC(3)-I	- none -	65663	66139
fig|6666666.596650.peg.73	CDS	NODE_17_length_115678_cov_54.2152	66297	67310	1014	Integron integrase IntI1	Integrons	66297	67310
fig|6666666.596650.peg.74	CDS	NODE_17_length_115678_cov_54.2152	68200	67496	705	Mobile element protein	- none -	67496	68200
fig|6666666.596650.peg.75	CDS	NODE_17_length_115678_cov_54.2152	68191	68601	411	DNA replication protein	- none -	68191	68601
fig|6666666.596650.peg.76	CDS	NODE_17_length_115678_cov_54.2152	68836	68702	135	hypothetical protein	- none -	68702	68836
fig|6666666.596650.peg.77	CDS	NODE_17_length_115678_cov_54.2152	68911	70098	1188	Multidrug efflux pump MdtL (of MFS type)	- none -	68911	70098
fig|6666666.596650.peg.78	CDS	NODE_17_length_115678_cov_54.2152	70067	71026	960	Transcriptional regulator YidZ, LysR family	- none -	70067	71026
fig|6666666.596650.peg.79	CDS	NODE_17_length_115678_cov_54.2152	71184	71939	756	Uncharacterized protein YieE	- none -	71184	71939
fig|6666666.596650.peg.80	CDS	NODE_17_length_115678_cov_54.2152	71939	72523	585	Chromate reductase (EC 1.6.5.2)	- none -	71939	72523
fig|6666666.596650.peg.81	CDS	NODE_17_length_115678_cov_54.2152	73905	72568	1338	Adenine permease AdeP	- none -	72568	73905
fig|6666666.596650.peg.82	CDS	NODE_17_length_115678_cov_54.2152	74111	74920	810	hypothetical protein	- none -	74111	74920
fig|6666666.596650.peg.83	CDS	NODE_17_length_115678_cov_54.2152	74933	75598	666	6-phosphogluconate phosphatase	- none -	74933	75598
fig|6666666.596650.peg.84	CDS	NODE_17_length_115678_cov_54.2152	76418	75693	726	Phosphate transport system regulatory protein PhoU	- none -	75693	76418
fig|6666666.596650.peg.85	CDS	NODE_17_length_115678_cov_54.2152	77242	76433	810	Phosphate ABC transporter, ATP-binding protein PstB (TC 3.A.1.7.1)	- none -	76433	77242
fig|6666666.596650.peg.86	CDS	NODE_17_length_115678_cov_54.2152	78183	77293	891	Phosphate ABC transporter, permease protein PstA (TC 3.A.1.7.1)	- none -	77293	78183
fig|6666666.596650.peg.87	CDS	NODE_17_length_115678_cov_54.2152	79142	78183	960	Phosphate ABC transporter, permease protein PstC (TC 3.A.1.7.1)	- none -	78183	79142
fig|6666666.596650.peg.88	CDS	NODE_17_length_115678_cov_54.2152	80318	79278	1041	Phosphate ABC transporter, substrate-binding protein PstS (TC 3.A.1.7.1)	- none -	79278	80318
fig|6666666.596650.peg.89	CDS	NODE_17_length_115678_cov_54.2152	81857	80484	1374	PTS system, fructose-specific IIB component (EC 2.7.1.202) / PTS system, fructose-specific IIC component	- none -	80484	81857
fig|6666666.596650.peg.90	CDS	NODE_17_length_115678_cov_54.2152	82724	81906	819	Shikimate 5-dehydrogenase I gamma (EC 1.1.1.25)	- none -	81906	82724
fig|6666666.596650.peg.91	CDS	NODE_17_length_115678_cov_54.2152	82786	84576	1791	ABC transporter substrate-binding protein STM3860	- none -	82786	84576
fig|6666666.596650.peg.92	CDS	NODE_17_length_115678_cov_54.2152	86555	84726	1830	Glutamine--fructose-6-phosphate aminotransferase [isomerizing] (EC 2.6.1.16)	- none -	84726	86555
fig|6666666.596650.peg.93	CDS	NODE_17_length_115678_cov_54.2152	88114	86744	1371	N-acetylglucosamine-1-phosphate uridyltransferase (EC 2.7.7.23) / Glucosamine-1-phosphate N-acetyltransferase (EC 2.3.1.157)	UDP-N-acetylmuramate from Fructose-6-phosphate Biosynthesis, UDP-N-acetylmuramate from Fructose-6-phosphate Biosynthesis	86744	88114
fig|6666666.596650.peg.94	CDS	NODE_17_length_115678_cov_54.2152	89132	88434	699	Integral membrane protein STM3863	- none -	88434	89132
fig|6666666.596650.peg.95	CDS	NODE_17_length_115678_cov_54.2152	89781	89362	420	ATP synthase epsilon chain (EC 3.6.3.14)	F0F1-type ATP synthase	89362	89781
fig|6666666.596650.peg.96	CDS	NODE_17_length_115678_cov_54.2152	91184	89802	1383	ATP synthase beta chain (EC 3.6.3.14)	F0F1-type ATP synthase	89802	91184
fig|6666666.596650.peg.97	CDS	NODE_17_length_115678_cov_54.2152	92074	91211	864	ATP synthase gamma chain (EC 3.6.3.14)	F0F1-type ATP synthase	91211	92074
fig|6666666.596650.peg.98	CDS	NODE_17_length_115678_cov_54.2152	93666	92125	1542	ATP synthase alpha chain (EC 3.6.3.14)	F0F1-type ATP synthase	92125	93666
fig|6666666.596650.peg.99	CDS	NODE_17_length_115678_cov_54.2152	94212	93679	534	ATP synthase delta chain (EC 3.6.3.14)	F0F1-type ATP synthase	93679	94212
fig|6666666.596650.peg.100	CDS	NODE_17_length_115678_cov_54.2152	94697	94227	471	ATP synthase F0 sector subunit b (EC 3.6.3.14)	F0F1-type ATP synthase	94227	94697
fig|6666666.596650.peg.101	CDS	NODE_17_length_115678_cov_54.2152	94996	94757	240	ATP synthase F0 sector subunit c (EC 3.6.3.14)	F0F1-type ATP synthase	94757	94996
fig|6666666.596650.peg.102	CDS	NODE_17_length_115678_cov_54.2152	95858	95043	816	ATP synthase F0 sector subunit a (EC 3.6.3.14)	F0F1-type ATP synthase	95043	95858
fig|6666666.596650.peg.103	CDS	NODE_17_length_115678_cov_54.2152	96247	95867	381	ATP synthase protein I	F0F1-type ATP synthase	95867	96247
fig|6666666.596650.peg.104	CDS	NODE_17_length_115678_cov_54.2152	97492	96863	630	16S rRNA (guanine(527)-N(7))-methyltransferase (EC 2.1.1.170)	- none -	96863	97492
fig|6666666.596650.peg.105	CDS	NODE_17_length_115678_cov_54.2152	99478	97589	1890	tRNA-5-carboxymethylaminomethyl-2-thiouridine(34) synthesis protein MnmG	- none -	97589	99478
fig|6666666.596650.peg.106	CDS	NODE_17_length_115678_cov_54.2152	100330	99857	474	Flavoprotein MioC	- none -	99857	100330
fig|6666666.596650.peg.107	CDS	NODE_17_length_115678_cov_54.2152	100848	100390	459	Transcriptional regulator AsnC	- none -	100390	100848
fig|6666666.596650.peg.108	CDS	NODE_17_length_115678_cov_54.2152	100999	101991	993	Aspartate--ammonia ligase (EC 6.3.1.1)	Glutamine, Glutamate, Aspartate and Asparagine Biosynthesis	100999	101991
fig|6666666.596650.peg.109	CDS	NODE_17_length_115678_cov_54.2152	103447	101996	1452	Protein ViaA	- none -	101996	103447
fig|6666666.596650.peg.110	CDS	NODE_17_length_115678_cov_54.2152	104970	103441	1530	ATPase RavA	- none -	103441	104970
fig|6666666.596650.peg.111	CDS	NODE_17_length_115678_cov_54.2152	105286	107154	1869	Kup system potassium uptake protein	Potassium homeostasis	105286	107154
fig|6666666.596650.peg.112	CDS	NODE_17_length_115678_cov_54.2152	107351	107770	420	D-ribose pyranase (EC 5.4.99.62)	- none -	107351	107770
fig|6666666.596650.peg.113	CDS	NODE_17_length_115678_cov_54.2152	107778	109283	1506	Ribose ABC transporter, ATP-binding protein RbsA (TC 3.A.1.2.1)	- none -	107778	109283
fig|6666666.596650.peg.114	CDS	NODE_17_length_115678_cov_54.2152	109289	110254	966	Ribose ABC transporter, permease protein RbsC (TC 3.A.1.2.1)	- none -	109289	110254
fig|6666666.596650.peg.115	CDS	NODE_17_length_115678_cov_54.2152	110279	111169	891	Ribose ABC transporter, substrate-binding protein RbsB (TC 3.A.1.2.1)	- none -	110279	111169
fig|6666666.596650.peg.116	CDS	NODE_17_length_115678_cov_54.2152	111302	112231	930	Ribokinase (EC 2.7.1.15)	D-ribose utilization	111302	112231
fig|6666666.596650.peg.117	CDS	NODE_17_length_115678_cov_54.2152	112235	113233	999	Ribose operon repressor	D-ribose utilization	112235	113233
fig|6666666.596650.peg.118	CDS	NODE_17_length_115678_cov_54.2152	114626	113199	1428	Probable transport protein HsrA	- none -	113199	114626
fig|6666666.596650.peg.119	CDS	NODE_17_length_115678_cov_54.2152	115342	114638	705	Uncharacterized transcriptional regulator YieP, GntR family	- none -	114638	115342

## Sheet: A40
Feature ID	Type	Contig	Start	Stop	Length (bp)	Function	Subsystems	Begin	End	Region
fig|6666666.596652.peg.1	CDS	NODE_76_length_19412_cov_28.1966	1	498	498	Resolvase	- none -	1	498
fig|6666666.596652.peg.2	CDS	NODE_76_length_19412_cov_28.1966	563	838	276	hypothetical protein	- none -	563	838
fig|6666666.596652.peg.3	CDS	NODE_76_length_19412_cov_28.1966	835	1692	858	Transposase	- none -	835	1692
fig|6666666.596652.peg.4	CDS	NODE_76_length_19412_cov_28.1966	1799	2602	804	Aminoglycoside 3''-phosphotransferase (EC 2.7.1.87) => APH(3'')-I	- none -	1799	2602
fig|6666666.596652.peg.5	CDS	NODE_76_length_19412_cov_28.1966	2602	3438	837	Aminoglycoside 6-phosphotransferase (EC 2.7.1.72) => APH(6)-Ic/APH(6)-Id	- none -	2602	3438
fig|6666666.596652.peg.6	CDS	NODE_76_length_19412_cov_28.1966	3782	3654	129	hypothetical protein	- none -	3654	3782
fig|6666666.596652.peg.7	CDS	NODE_76_length_19412_cov_28.1966	5683	3977	1707	Transposase	- none -	3977	5683
fig|6666666.596652.peg.8	CDS	NODE_76_length_19412_cov_28.1966	5717	6124	408	hypothetical protein	- none -	5717	6124
fig|6666666.596652.peg.9	CDS	NODE_76_length_19412_cov_28.1966	6262	7146	885	Permease of the drug/metabolite transporter (DMT) superfamily	- none -	6262	7146
fig|6666666.596652.peg.10	CDS	NODE_76_length_19412_cov_28.1966	8452	7178	1275	Tetracycline resistance, MFS efflux pump => Tet(A)	- none -	7178	8452
fig|6666666.596652.peg.11	CDS	NODE_76_length_19412_cov_28.1966	8456	9133	678	Tetracycline resistance regulatory protein TetR	- none -	8456	9133
fig|6666666.596652.peg.12	CDS	NODE_76_length_19412_cov_28.1966	9773	9339	435	Mercuric resistance operon regulatory protein MerR	- none -	9339	9773
fig|6666666.596652.peg.13	CDS	NODE_76_length_19412_cov_28.1966	9845	10195	351	Mercuric transport protein, MerT	Mercury resistance operon	9845	10195
fig|6666666.596652.peg.14	CDS	NODE_76_length_19412_cov_28.1966	10209	10484	276	Periplasmic mercury(+2) binding protein, MerP	- none -	10209	10484
fig|6666666.596652.peg.15	CDS	NODE_76_length_19412_cov_28.1966	10481	10942	462	Mercuric transport protein, MerC	Mercury resistance operon	10481	10942
fig|6666666.596652.peg.16	CDS	NODE_76_length_19412_cov_28.1966	10994	12676	1683	Mercuric ion reductase (EC 1.16.1.1)	Mercuric reductase, Mercury resistance operon	10994	12676
fig|6666666.596652.peg.17	CDS	NODE_76_length_19412_cov_28.1966	12694	13059	366	Mercuric resistence transcriptional repressor, MerD	- none -	12694	13059
fig|6666666.596652.peg.18	CDS	NODE_76_length_19412_cov_28.1966	13056	13292	237	Mercuric transport protein, MerE	Mercury resistance operon	13056	13292
fig|6666666.596652.peg.19	CDS	NODE_76_length_19412_cov_28.1966	13289	14158	870	Tn21 protein of unknown function Urf2	- none -	13289	14158
fig|6666666.596652.peg.20	CDS	NODE_76_length_19412_cov_28.1966	15098	14298	801	Transposase	- none -	14298	15098
fig|6666666.596652.peg.21	CDS	NODE_76_length_19412_cov_28.1966	15308	15102	207	similar to puromycin N-acetyltransferase	- none -	15102	15308
fig|6666666.596652.peg.22	CDS	NODE_76_length_19412_cov_28.1966	16275	15436	840	Dihydropteroate synthase type-2 (EC 2.5.1.15) @ Sulfonamide resistance protein	- none -	15436	16275
fig|6666666.596652.peg.23	CDS	NODE_76_length_19412_cov_28.1966	16616	16269	348	Small multidrug resistance (SMR) efflux transporter => QacE delta 1, quaternary ammonium compounds	- none -	16269	16616
fig|6666666.596652.peg.24	CDS	NODE_76_length_19412_cov_28.1966	17577	16780	798	Aminoglycoside 3''-nucleotidyltransferase (EC 2.7.7.-) => ANT(3'')-Ia (AadA family)	- none -	16780	17577
fig|6666666.596652.peg.25	CDS	NODE_76_length_19412_cov_28.1966	18129	17653	477	Aminoglycoside N(3)-acetyltransferase (EC 2.3.1.81) => AAC(3)-I	- none -	17653	18129
fig|6666666.596652.peg.26	CDS	NODE_76_length_19412_cov_28.1966	18287	19300	1014	Integron integrase IntI1	Integrons	18287	19300

## Sheet: A56
Feature ID	Type	Contig	Start	Stop	Length (bp)	Function	Subsystems	Begin	End	Region
fig|6666666.596653.repeat.1	REPEAT	NODE_61_length_19670_cov_55.4904	1	129	129	repeat region	- none -	1	129
fig|6666666.596653.peg.1	CDS	NODE_61_length_19670_cov_55.4904	55	627	573	Resolvase	- none -	55	627
fig|6666666.596653.peg.2	CDS	NODE_61_length_19670_cov_55.4904	692	967	276	hypothetical protein	- none -	692	967
fig|6666666.596653.peg.3	CDS	NODE_61_length_19670_cov_55.4904	964	1821	858	Transposase	- none -	964	1821
fig|6666666.596653.peg.4	CDS	NODE_61_length_19670_cov_55.4904	1928	2731	804	Aminoglycoside 3''-phosphotransferase (EC 2.7.1.87) => APH(3'')-I	- none -	1928	2731
fig|6666666.596653.peg.5	CDS	NODE_61_length_19670_cov_55.4904	2731	3567	837	Aminoglycoside 6-phosphotransferase (EC 2.7.1.72) => APH(6)-Ic/APH(6)-Id	- none -	2731	3567
fig|6666666.596653.peg.6	CDS	NODE_61_length_19670_cov_55.4904	3902	3783	120	hypothetical protein	- none -	3783	3902
fig|6666666.596653.peg.7	CDS	NODE_61_length_19670_cov_55.4904	5902	4106	1797	Transposase	- none -	4106	5902
fig|6666666.596653.peg.8	CDS	NODE_61_length_19670_cov_55.4904	5861	6253	393	hypothetical protein	- none -	5861	6253
fig|6666666.596653.peg.9	CDS	NODE_61_length_19670_cov_55.4904	6391	7275	885	Permease of the drug/metabolite transporter (DMT) superfamily	- none -	6391	7275
fig|6666666.596653.peg.10	CDS	NODE_61_length_19670_cov_55.4904	8581	7307	1275	Tetracycline resistance, MFS efflux pump => Tet(A)	- none -	7307	8581
fig|6666666.596653.peg.11	CDS	NODE_61_length_19670_cov_55.4904	8585	9262	678	Tetracycline resistance regulatory protein TetR	- none -	8585	9262
fig|6666666.596653.peg.12	CDS	NODE_61_length_19670_cov_55.4904	9902	9468	435	Mercuric resistance operon regulatory protein MerR	- none -	9468	9902
fig|6666666.596653.peg.13	CDS	NODE_61_length_19670_cov_55.4904	9974	10324	351	Mercuric transport protein, MerT	Mercury resistance operon	9974	10324
fig|6666666.596653.peg.14	CDS	NODE_61_length_19670_cov_55.4904	10338	10613	276	Periplasmic mercury(+2) binding protein, MerP	- none -	10338	10613
fig|6666666.596653.peg.15	CDS	NODE_61_length_19670_cov_55.4904	10610	11071	462	Mercuric transport protein, MerC	Mercury resistance operon	10610	11071
fig|6666666.596653.peg.16	CDS	NODE_61_length_19670_cov_55.4904	11123	12805	1683	Mercuric ion reductase (EC 1.16.1.1)	Mercuric reductase, Mercury resistance operon	11123	12805
fig|6666666.596653.peg.17	CDS	NODE_61_length_19670_cov_55.4904	12823	13188	366	Mercuric resistence transcriptional repressor, MerD	- none -	12823	13188
fig|6666666.596653.peg.18	CDS	NODE_61_length_19670_cov_55.4904	13185	13421	237	Mercuric transport protein, MerE	Mercury resistance operon	13185	13421
fig|6666666.596653.peg.19	CDS	NODE_61_length_19670_cov_55.4904	13418	14287	870	Tn21 protein of unknown function Urf2	- none -	13418	14287
fig|6666666.596653.peg.20	CDS	NODE_61_length_19670_cov_55.4904	15221	14427	795	Transposase	- none -	14427	15221
fig|6666666.596653.peg.21	CDS	NODE_61_length_19670_cov_55.4904	15437	15231	207	similar to puromycin N-acetyltransferase	- none -	15231	15437
fig|6666666.596653.peg.22	CDS	NODE_61_length_19670_cov_55.4904	16404	15565	840	Dihydropteroate synthase type-2 (EC 2.5.1.15) @ Sulfonamide resistance protein	- none -	15565	16404
fig|6666666.596653.peg.23	CDS	NODE_61_length_19670_cov_55.4904	16745	16398	348	Small multidrug resistance (SMR) efflux transporter => QacE delta 1, quaternary ammonium compounds	- none -	16398	16745
fig|6666666.596653.peg.24	CDS	NODE_61_length_19670_cov_55.4904	17706	16909	798	Aminoglycoside 3''-nucleotidyltransferase (EC 2.7.7.-) => ANT(3'')-Ia (AadA family)	- none -	16909	17706
fig|6666666.596653.peg.25	CDS	NODE_61_length_19670_cov_55.4904	18258	17782	477	Aminoglycoside N(3)-acetyltransferase (EC 2.3.1.81) => AAC(3)-I	- none -	17782	18258
fig|6666666.596653.peg.26	CDS	NODE_61_length_19670_cov_55.4904	18416	19429	1014	Integron integrase IntI1	Integrons	18416	19429
fig|6666666.596653.repeat.2	REPEAT	NODE_61_length_19670_cov_55.4904	19542	19670	129	repeat region	- none -	19542	19670
fig|6666666.596653.peg.27	CDS	NODE_61_length_19670_cov_55.4904	19607	19669	63	Mobile element protein	- none -	19607	19669

## Sheet: A69
Feature ID	Type	Contig	Start	Stop	Length (bp)	Function	Subsystems	Begin	End	Region
fig|6666666.596654.peg.1	CDS	NODE_16_length_86569_cov_19.9305	42	188	147	hypothetical protein	- none -	42	188
fig|6666666.596654.peg.2	CDS	NODE_16_length_86569_cov_19.9305	1176	223	954	IncW-like replication protein	- none -	223	1176
fig|6666666.596654.peg.3	CDS	NODE_16_length_86569_cov_19.9305	1390	1163	228	hypothetical protein	- none -	1163	1390
fig|6666666.596654.peg.4	CDS	NODE_16_length_86569_cov_19.9305	3268	1541	1728	IncF plasmid conjugative transfer protein TraN	- none -	1541	3268
fig|6666666.596654.peg.5	CDS	NODE_16_length_86569_cov_19.9305	4137	3265	873	Transposase InsO for insertion sequence element IS911	- none -	3265	4137
fig|6666666.596654.peg.6	CDS	NODE_16_length_86569_cov_19.9305	4442	4134	309	Transposase InsN for insertion sequence element IS911	- none -	4134	4442
fig|6666666.596654.peg.7	CDS	NODE_16_length_86569_cov_19.9305	4983	4729	255	hypothetical protein	- none -	4729	4983
fig|6666666.596654.peg.8	CDS	NODE_16_length_86569_cov_19.9305	8387	4983	3405	hypothetical protein	- none -	4983	8387
fig|6666666.596654.peg.9	CDS	NODE_16_length_86569_cov_19.9305	9815	8391	1425	hypothetical protein	- none -	8391	9815
fig|6666666.596654.peg.10	CDS	NODE_16_length_86569_cov_19.9305	10059	10916	858	hypothetical protein	- none -	10059	10916
fig|6666666.596654.peg.11	CDS	NODE_16_length_86569_cov_19.9305	10913	11308	396	hypothetical protein	- none -	10913	11308
fig|6666666.596654.peg.12	CDS	NODE_16_length_86569_cov_19.9305	11551	11682	132	hypothetical protein	- none -	11551	11682
fig|6666666.596654.peg.13	CDS	NODE_16_length_86569_cov_19.9305	11992	11723	270	FIG01062815: hypothetical protein	- none -	11723	11992
fig|6666666.596654.peg.14	CDS	NODE_16_length_86569_cov_19.9305	12255	12070	186	hypothetical protein	- none -	12070	12255
fig|6666666.596654.peg.15	CDS	NODE_16_length_86569_cov_19.9305	12583	12266	318	hypothetical protein	- none -	12266	12583
fig|6666666.596654.peg.16	CDS	NODE_16_length_86569_cov_19.9305	14106	13141	966	Mobile element protein	- none -	13141	14106
fig|6666666.596654.peg.17	CDS	NODE_16_length_86569_cov_19.9305	16743	15082	1662	ATP-dependent DNA helicase pcrA (EC 3.6.1.-)	DNA repair, bacterial UvrD and related helicases	15082	16743
fig|6666666.596654.peg.18	CDS	NODE_16_length_86569_cov_19.9305	17762	16740	1023	putative exonuclease	- none -	16740	17762
fig|6666666.596654.peg.19	CDS	NODE_16_length_86569_cov_19.9305	18472	17768	705	Mobile element protein	- none -	17768	18472
fig|6666666.596654.peg.20	CDS	NODE_16_length_86569_cov_19.9305	18523	19035	513	Resolvase	- none -	18523	19035
fig|6666666.596654.peg.21	CDS	NODE_16_length_86569_cov_19.9305	19100	19375	276	hypothetical protein	- none -	19100	19375
fig|6666666.596654.peg.22	CDS	NODE_16_length_86569_cov_19.9305	19372	20229	858	Transposase	- none -	19372	20229
fig|6666666.596654.peg.23	CDS	NODE_16_length_86569_cov_19.9305	20336	21139	804	Aminoglycoside 3''-phosphotransferase (EC 2.7.1.87) => APH(3'')-I	- none -	20336	21139
fig|6666666.596654.peg.24	CDS	NODE_16_length_86569_cov_19.9305	21139	21975	837	Aminoglycoside 6-phosphotransferase (EC 2.7.1.72) => APH(6)-Ic/APH(6)-Id	- none -	21139	21975
fig|6666666.596654.peg.25	CDS	NODE_16_length_86569_cov_19.9305	22182	22517	336	hypothetical protein	- none -	22182	22517
fig|6666666.596654.peg.26	CDS	NODE_16_length_86569_cov_19.9305	24250	22514	1737	Transposase	- none -	22514	24250
fig|6666666.596654.peg.27	CDS	NODE_16_length_86569_cov_19.9305	24269	24661	393	hypothetical protein	- none -	24269	24661
fig|6666666.596654.peg.28	CDS	NODE_16_length_86569_cov_19.9305	24799	25683	885	Permease of the drug/metabolite transporter (DMT) superfamily	- none -	24799	25683
fig|6666666.596654.peg.29	CDS	NODE_16_length_86569_cov_19.9305	26989	25715	1275	Tetracycline resistance, MFS efflux pump => Tet(A)	- none -	25715	26989
fig|6666666.596654.peg.30	CDS	NODE_16_length_86569_cov_19.9305	26993	27670	678	Tetracycline resistance regulatory protein TetR	- none -	26993	27670
fig|6666666.596654.peg.31	CDS	NODE_16_length_86569_cov_19.9305	28310	27876	435	Mercuric resistance operon regulatory protein MerR	- none -	27876	28310
fig|6666666.596654.peg.32	CDS	NODE_16_length_86569_cov_19.9305	28382	28732	351	Mercuric transport protein, MerT	Mercury resistance operon	28382	28732
fig|6666666.596654.peg.33	CDS	NODE_16_length_86569_cov_19.9305	28746	29021	276	Periplasmic mercury(+2) binding protein, MerP	- none -	28746	29021
fig|6666666.596654.peg.34	CDS	NODE_16_length_86569_cov_19.9305	29018	29479	462	Mercuric transport protein, MerC	Mercury resistance operon	29018	29479
fig|6666666.596654.peg.35	CDS	NODE_16_length_86569_cov_19.9305	29531	31213	1683	Mercuric ion reductase (EC 1.16.1.1)	Mercuric reductase, Mercury resistance operon	29531	31213
fig|6666666.596654.peg.36	CDS	NODE_16_length_86569_cov_19.9305	31231	31596	366	Mercuric resistence transcriptional repressor, MerD	- none -	31231	31596
fig|6666666.596654.peg.37	CDS	NODE_16_length_86569_cov_19.9305	31593	31829	237	Mercuric transport protein, MerE	Mercury resistance operon	31593	31829
fig|6666666.596654.peg.38	CDS	NODE_16_length_86569_cov_19.9305	31826	32695	870	Tn21 protein of unknown function Urf2	- none -	31826	32695
fig|6666666.596654.peg.39	CDS	NODE_16_length_86569_cov_19.9305	33629	32835	795	Transposase	- none -	32835	33629
fig|6666666.596654.peg.40	CDS	NODE_16_length_86569_cov_19.9305	34812	33973	840	Dihydropteroate synthase type-2 (EC 2.5.1.15) @ Sulfonamide resistance protein	- none -	33973	34812
fig|6666666.596654.peg.41	CDS	NODE_16_length_86569_cov_19.9305	35153	34806	348	Small multidrug resistance (SMR) efflux transporter => QacE delta 1, quaternary ammonium compounds	- none -	34806	35153
fig|6666666.596654.peg.42	CDS	NODE_16_length_86569_cov_19.9305	36114	35317	798	Aminoglycoside 3''-nucleotidyltransferase (EC 2.7.7.-) => ANT(3'')-Ia (AadA family)	- none -	35317	36114
fig|6666666.596654.peg.43	CDS	NODE_16_length_86569_cov_19.9305	36666	36190	477	Aminoglycoside N(3)-acetyltransferase (EC 2.3.1.81) => AAC(3)-I	- none -	36190	36666
fig|6666666.596654.peg.44	CDS	NODE_16_length_86569_cov_19.9305	36824	37837	1014	Integron integrase IntI1	Integrons	36824	37837
fig|6666666.596654.peg.45	CDS	NODE_16_length_86569_cov_19.9305	38727	38023	705	Mobile element protein	- none -	38023	38727
fig|6666666.596654.peg.46	CDS	NODE_16_length_86569_cov_19.9305	38718	39128	411	DNA replication protein	- none -	38718	39128
fig|6666666.596654.peg.47	CDS	NODE_16_length_86569_cov_19.9305	39363	39229	135	hypothetical protein	- none -	39229	39363
fig|6666666.596654.peg.48	CDS	NODE_16_length_86569_cov_19.9305	39438	40625	1188	Multidrug efflux pump MdtL (of MFS type)	- none -	39438	40625
fig|6666666.596654.peg.49	CDS	NODE_16_length_86569_cov_19.9305	40594	41553	960	Transcriptional regulator YidZ, LysR family	- none -	40594	41553
fig|6666666.596654.peg.50	CDS	NODE_16_length_86569_cov_19.9305	41711	42466	756	Uncharacterized protein YieE	- none -	41711	42466
fig|6666666.596654.peg.51	CDS	NODE_16_length_86569_cov_19.9305	42466	43050	585	Chromate reductase (EC 1.6.5.2)	- none -	42466	43050
fig|6666666.596654.peg.52	CDS	NODE_16_length_86569_cov_19.9305	44432	43095	1338	Adenine permease AdeP	- none -	43095	44432
fig|6666666.596654.peg.53	CDS	NODE_16_length_86569_cov_19.9305	44638	45447	810	hypothetical protein	- none -	44638	45447
fig|6666666.596654.peg.54	CDS	NODE_16_length_86569_cov_19.9305	45460	46125	666	6-phosphogluconate phosphatase	- none -	45460	46125
fig|6666666.596654.peg.55	CDS	NODE_16_length_86569_cov_19.9305	46945	46220	726	Phosphate transport system regulatory protein PhoU	- none -	46220	46945
fig|6666666.596654.peg.56	CDS	NODE_16_length_86569_cov_19.9305	47769	46960	810	Phosphate ABC transporter, ATP-binding protein PstB (TC 3.A.1.7.1)	- none -	46960	47769
fig|6666666.596654.peg.57	CDS	NODE_16_length_86569_cov_19.9305	48710	47820	891	Phosphate ABC transporter, permease protein PstA (TC 3.A.1.7.1)	- none -	47820	48710
fig|6666666.596654.peg.58	CDS	NODE_16_length_86569_cov_19.9305	49669	48710	960	Phosphate ABC transporter, permease protein PstC (TC 3.A.1.7.1)	- none -	48710	49669
fig|6666666.596654.peg.59	CDS	NODE_16_length_86569_cov_19.9305	50845	49805	1041	Phosphate ABC transporter, substrate-binding protein PstS (TC 3.A.1.7.1)	- none -	49805	50845
fig|6666666.596654.peg.60	CDS	NODE_16_length_86569_cov_19.9305	52384	51011	1374	PTS system, fructose-specific IIB component (EC 2.7.1.202) / PTS system, fructose-specific IIC component	- none -	51011	52384
fig|6666666.596654.peg.61	CDS	NODE_16_length_86569_cov_19.9305	53251	52433	819	Shikimate 5-dehydrogenase I gamma (EC 1.1.1.25)	- none -	52433	53251
fig|6666666.596654.peg.62	CDS	NODE_16_length_86569_cov_19.9305	53313	55103	1791	ABC transporter substrate-binding protein STM3860	- none -	53313	55103
fig|6666666.596654.peg.63	CDS	NODE_16_length_86569_cov_19.9305	57082	55253	1830	Glutamine--fructose-6-phosphate aminotransferase [isomerizing] (EC 2.6.1.16)	- none -	55253	57082
fig|6666666.596654.peg.64	CDS	NODE_16_length_86569_cov_19.9305	58641	57271	1371	N-acetylglucosamine-1-phosphate uridyltransferase (EC 2.7.7.23) / Glucosamine-1-phosphate N-acetyltransferase (EC 2.3.1.157)	UDP-N-acetylmuramate from Fructose-6-phosphate Biosynthesis, UDP-N-acetylmuramate from Fructose-6-phosphate Biosynthesis	57271	58641
fig|6666666.596654.peg.65	CDS	NODE_16_length_86569_cov_19.9305	59659	58961	699	Integral membrane protein STM3863	- none -	58961	59659
fig|6666666.596654.peg.66	CDS	NODE_16_length_86569_cov_19.9305	60308	59889	420	ATP synthase epsilon chain (EC 3.6.3.14)	F0F1-type ATP synthase	59889	60308
fig|6666666.596654.peg.67	CDS	NODE_16_length_86569_cov_19.9305	61711	60329	1383	ATP synthase beta chain (EC 3.6.3.14)	F0F1-type ATP synthase	60329	61711
fig|6666666.596654.peg.68	CDS	NODE_16_length_86569_cov_19.9305	62601	61738	864	ATP synthase gamma chain (EC 3.6.3.14)	F0F1-type ATP synthase	61738	62601
fig|6666666.596654.peg.69	CDS	NODE_16_length_86569_cov_19.9305	64193	62652	1542	ATP synthase alpha chain (EC 3.6.3.14)	F0F1-type ATP synthase	62652	64193
fig|6666666.596654.peg.70	CDS	NODE_16_length_86569_cov_19.9305	64739	64206	534	ATP synthase delta chain (EC 3.6.3.14)	F0F1-type ATP synthase	64206	64739
fig|6666666.596654.peg.71	CDS	NODE_16_length_86569_cov_19.9305	65224	64754	471	ATP synthase F0 sector subunit b (EC 3.6.3.14)	F0F1-type ATP synthase	64754	65224
fig|6666666.596654.peg.72	CDS	NODE_16_length_86569_cov_19.9305	65523	65284	240	ATP synthase F0 sector subunit c (EC 3.6.3.14)	F0F1-type ATP synthase	65284	65523
fig|6666666.596654.peg.73	CDS	NODE_16_length_86569_cov_19.9305	66385	65570	816	ATP synthase F0 sector subunit a (EC 3.6.3.14)	F0F1-type ATP synthase	65570	66385
fig|6666666.596654.peg.74	CDS	NODE_16_length_86569_cov_19.9305	66774	66394	381	ATP synthase protein I	F0F1-type ATP synthase	66394	66774
fig|6666666.596654.peg.75	CDS	NODE_16_length_86569_cov_19.9305	68019	67390	630	16S rRNA (guanine(527)-N(7))-methyltransferase (EC 2.1.1.170)	- none -	67390	68019
fig|6666666.596654.peg.76	CDS	NODE_16_length_86569_cov_19.9305	70005	68116	1890	tRNA-5-carboxymethylaminomethyl-2-thiouridine(34) synthesis protein MnmG	- none -	68116	70005
fig|6666666.596654.peg.77	CDS	NODE_16_length_86569_cov_19.9305	70857	70384	474	Flavoprotein MioC	- none -	70384	70857
fig|6666666.596654.peg.78	CDS	NODE_16_length_86569_cov_19.9305	71375	70917	459	Transcriptional regulator AsnC	- none -	70917	71375
fig|6666666.596654.peg.79	CDS	NODE_16_length_86569_cov_19.9305	71526	72518	993	Aspartate--ammonia ligase (EC 6.3.1.1)	Glutamine, Glutamate, Aspartate and Asparagine Biosynthesis	71526	72518
fig|6666666.596654.peg.80	CDS	NODE_16_length_86569_cov_19.9305	73974	72523	1452	Protein ViaA	- none -	72523	73974
fig|6666666.596654.peg.81	CDS	NODE_16_length_86569_cov_19.9305	75497	73968	1530	ATPase RavA	- none -	73968	75497
fig|6666666.596654.peg.82	CDS	NODE_16_length_86569_cov_19.9305	75813	77681	1869	Kup system potassium uptake protein	Potassium homeostasis	75813	77681
fig|6666666.596654.peg.83	CDS	NODE_16_length_86569_cov_19.9305	77878	78297	420	D-ribose pyranase (EC 5.4.99.62)	- none -	77878	78297
fig|6666666.596654.peg.84	CDS	NODE_16_length_86569_cov_19.9305	78305	79810	1506	Ribose ABC transporter, ATP-binding protein RbsA (TC 3.A.1.2.1)	- none -	78305	79810
fig|6666666.596654.peg.85	CDS	NODE_16_length_86569_cov_19.9305	79816	80781	966	Ribose ABC transporter, permease protein RbsC (TC 3.A.1.2.1)	- none -	79816	80781
fig|6666666.596654.peg.86	CDS	NODE_16_length_86569_cov_19.9305	80806	81696	891	Ribose ABC transporter, substrate-binding protein RbsB (TC 3.A.1.2.1)	- none -	80806	81696
fig|6666666.596654.peg.87	CDS	NODE_16_length_86569_cov_19.9305	81829	82758	930	Ribokinase (EC 2.7.1.15)	D-ribose utilization	81829	82758
fig|6666666.596654.peg.88	CDS	NODE_16_length_86569_cov_19.9305	82771	83760	990	Ribose operon repressor	D-ribose utilization	82771	83760
fig|6666666.596654.peg.89	CDS	NODE_16_length_86569_cov_19.9305	85153	83726	1428	Probable transport protein HsrA	- none -	83726	85153
fig|6666666.596654.peg.90	CDS	NODE_16_length_86569_cov_19.9305	85869	85165	705	Uncharacterized transcriptional regulator YieP, GntR family	- none -	85165	85869
fig|6666666.596654.peg.91	CDS	NODE_16_length_86569_cov_19.9305	86230	86102	129	hypothetical protein	- none -	86102	86230

## Sheet: B4
Feature ID	Type	Contig	Start	Stop	Length (bp)	Function	Subsystems	Begin	End	Region
fig|6666666.596656.repeat.1	REPEAT	NODE_48_length_19666_cov_50.1052	1	127	127	repeat region	- none -	1	127
fig|6666666.596656.peg.1	CDS	NODE_48_length_19666_cov_50.1052	53	625	573	Resolvase	- none -	53	625
fig|6666666.596656.peg.2	CDS	NODE_48_length_19666_cov_50.1052	690	965	276	hypothetical protein	- none -	690	965
fig|6666666.596656.peg.3	CDS	NODE_48_length_19666_cov_50.1052	962	1819	858	Transposase	- none -	962	1819
fig|6666666.596656.peg.4	CDS	NODE_48_length_19666_cov_50.1052	1926	2729	804	Aminoglycoside 3''-phosphotransferase (EC 2.7.1.87) => APH(3'')-I	- none -	1926	2729
fig|6666666.596656.peg.5	CDS	NODE_48_length_19666_cov_50.1052	2729	3565	837	Aminoglycoside 6-phosphotransferase (EC 2.7.1.72) => APH(6)-Ic/APH(6)-Id	- none -	2729	3565
fig|6666666.596656.peg.6	CDS	NODE_48_length_19666_cov_50.1052	3900	3781	120	hypothetical protein	- none -	3781	3900
fig|6666666.596656.peg.7	CDS	NODE_48_length_19666_cov_50.1052	5900	4104	1797	Transposase	- none -	4104	5900
fig|6666666.596656.peg.8	CDS	NODE_48_length_19666_cov_50.1052	5859	6251	393	hypothetical protein	- none -	5859	6251
fig|6666666.596656.peg.9	CDS	NODE_48_length_19666_cov_50.1052	6389	7273	885	Permease of the drug/metabolite transporter (DMT) superfamily	- none -	6389	7273
fig|6666666.596656.peg.10	CDS	NODE_48_length_19666_cov_50.1052	8579	7305	1275	Tetracycline resistance, MFS efflux pump => Tet(A)	- none -	7305	8579
fig|6666666.596656.peg.11	CDS	NODE_48_length_19666_cov_50.1052	8583	9260	678	Tetracycline resistance regulatory protein TetR	- none -	8583	9260
fig|6666666.596656.peg.12	CDS	NODE_48_length_19666_cov_50.1052	9900	9466	435	Mercuric resistance operon regulatory protein MerR	- none -	9466	9900
fig|6666666.596656.peg.13	CDS	NODE_48_length_19666_cov_50.1052	9972	10322	351	Mercuric transport protein, MerT	Mercury resistance operon	9972	10322
fig|6666666.596656.peg.14	CDS	NODE_48_length_19666_cov_50.1052	10336	10611	276	Periplasmic mercury(+2) binding protein, MerP	- none -	10336	10611
fig|6666666.596656.peg.15	CDS	NODE_48_length_19666_cov_50.1052	10608	11069	462	Mercuric transport protein, MerC	Mercury resistance operon	10608	11069
fig|6666666.596656.peg.16	CDS	NODE_48_length_19666_cov_50.1052	11121	12803	1683	Mercuric ion reductase (EC 1.16.1.1)	Mercuric reductase, Mercury resistance operon	11121	12803
fig|6666666.596656.peg.17	CDS	NODE_48_length_19666_cov_50.1052	12821	13186	366	Mercuric resistence transcriptional repressor, MerD	- none -	12821	13186
fig|6666666.596656.peg.18	CDS	NODE_48_length_19666_cov_50.1052	13183	13419	237	Mercuric transport protein, MerE	Mercury resistance operon	13183	13419
fig|6666666.596656.peg.19	CDS	NODE_48_length_19666_cov_50.1052	13416	14285	870	Tn21 protein of unknown function Urf2	- none -	13416	14285
fig|6666666.596656.peg.20	CDS	NODE_48_length_19666_cov_50.1052	15219	14425	795	Transposase	- none -	14425	15219
fig|6666666.596656.peg.21	CDS	NODE_48_length_19666_cov_50.1052	15435	15229	207	similar to puromycin N-acetyltransferase	- none -	15229	15435
fig|6666666.596656.peg.22	CDS	NODE_48_length_19666_cov_50.1052	16402	15563	840	Dihydropteroate synthase type-2 (EC 2.5.1.15) @ Sulfonamide resistance protein	- none -	15563	16402
fig|6666666.596656.peg.23	CDS	NODE_48_length_19666_cov_50.1052	16743	16396	348	Small multidrug resistance (SMR) efflux transporter => QacE delta 1, quaternary ammonium compounds	- none -	16396	16743
fig|6666666.596656.peg.24	CDS	NODE_48_length_19666_cov_50.1052	17704	16907	798	Aminoglycoside 3''-nucleotidyltransferase (EC 2.7.7.-) => ANT(3'')-Ia (AadA family)	- none -	16907	17704
fig|6666666.596656.peg.25	CDS	NODE_48_length_19666_cov_50.1052	18256	17780	477	Aminoglycoside N(3)-acetyltransferase (EC 2.3.1.81) => AAC(3)-I	- none -	17780	18256
fig|6666666.596656.peg.26	CDS	NODE_48_length_19666_cov_50.1052	18414	19427	1014	Integron integrase IntI1	Integrons	18414	19427
fig|6666666.596656.repeat.2	REPEAT	NODE_48_length_19666_cov_50.1052	19540	19666	127	repeat region	- none -	19540	19666
fig|6666666.596656.peg.27	CDS	NODE_48_length_19666_cov_50.1052	19605	19664	60	Mobile element protein	- none -	19605	19664

[truncated: 12 more sheets: B5, B14, B16, B17, B26, B35, C1, C13, C17, C29, C30, C44]
