# Supplementary material for: Genomic Analysis of Antimicrobial Resistance and Resistance Plasmids in Salmonella Serovars from Poultry in Nigeria
Source: Antibiotics (Basel). 2021 Jan 20;10(2):99. doi: 10.3390/antibiotics10020099 (PMC7909428; doi:10.3390/antibiotics10020099)
Supplement: Supplementary file 1 [file antibiotics-10-00099-s001.zip › Supplementary/File S4.XLSX]

## Sheet: Virulence
			S5_File: Strains virulence genes profile indicating gene location in specific open reading frame
VFclass	Virulence factors	Related genes
			A5	A12	A15	A16	A18	A24	A25	A27	A28	A29	A31	A32	A34	A35	A37	A39	A40	A44	A48	A51	A52	A53	A54	A55	A56	A59	A61	A69	A71	A72	B4	B5	B12	B13	B14	B16	B17	B20	B21	B26	B27	B28	B31	B35	B36	C1	C3
Capsule	Vi antigen	tviA	-	-	-	-				-	-	-	-	-	-	-	-	-	-	-	-	-	-	-	-	-	-	-	-	-	-	-	-	-	-	-	-	-	-	-	-	-	-	-	-	-	-	-	-
		tviB	-	-	-	-		-	-	-	-	-	-	-	-	-	-	-	-	-	-	-	-	-	-	-	-	-	-	-	-	-	-	-	-	-	-	-	-	-	-	-	-	-	-	-	-	-	-
		tviC	-	-	-	-		-	-	-	-	-	-	-	-	-	-	-	-	-	-	-	-	-	-	-	-	-	-	-	-	-	-	-	-	-	-	-	-	-	-	-	-	-	-	-	-	-	-
		tviD	-	-	-	-		-	-	-	-	-	-	-	-	-	-	-	-	-	-	-	-	-	-	-	-	-	-	-	-	-	-	-	-	-	-	-	-	-	-	-	-	-	-	-	-	-	-
		tviE	-	-	-	-		-	-	-	-	-	-	-	-	-	-	-	-	-	-	-	-	-	-	-	-	-	-	-	-	-	-	-	-	-	-	-	-	-	-	-	-	-	-	-	-	-	-
		vexA	-	-	-	-		-	-	-	-	-	-	-	-	-	-	-	-	-	-	-	-	-	-	-	-	-	-	-	-	-	-	-	-	-	-	-	-	-	-	-	-	-	-	-	-	-	-
		vexB	-	-	-	-		-	-	-	-	-	-	-	-	-	-	-	-	-	-	-	-	-	-	-	-	-	-	-	-	-	-	-	-	-	-	-	-	-	-	-	-	-	-	-	-	-	-
		vexC	-	-	-	-		-	-	-	-	-	-	-	-	-	-	-	-	-	-	-	-	-	-	-	-	-	-	-	-	-	-	-	-	-	-	-	-	-	-	-	-	-	-	-	-	-	-
		vexD	-	-	-	-		-	-	-	-	-	-	-	-	-	-	-	-	-	-	-	-	-	-	-	-	-	-	-	-	-	-	-	-	-	-	-	-	-	-	-	-	-	-	-	-	-	-
		vexE	-	-	-	-		-	-	-	-	-	-	-	-	-	-	-	-	-	-	-	-	-	-	-	-	-	-	-	-	-	-	-	-	-	-	-	-	-	-	-	-	-	-	-	-	-	-
Fimbrial adherence determinants	Agf/Csg	csgA	presence	Presence	Presence	Presence	Presence	Presence	Presence	Presence	Presence	Presence	Presence	Presence	Presence	Presence	Presence	Presence	Presence	Presence	Presence	Presence	Presence	Presence	Presence	Presence	Presence	Presence	Presence	Presence	Presence	Presence	Presence	Presence	Presence	Presence	Presence	Presence	Presence	Presence	Presence	Presence	Presence	Presence	Presence	Presence	Presence	Presence	Presence
		csgB	presence	Presence	Presence	-	-	Presence	Presence	Presence	-	Presence	Presence	Presence	Presence	Presence	Presence	Presence	-	Presence	Presence	Presence	Presence	Presence	Presence	Presence	-	Presence	-	Presence	Presence	Presence	Presence	Presence	Presence	-	Presence	Presence	Presence	-	Presence	-	Presence	Presence	Presence	-	-	Presence	-
		csgC	presence	Presence	-	-	-	-	-	-	-	Presence	-	-	Presence	Presence	-	-	-	Presence	Presence	Presence	Presence	Presence	-	-	-	-	-	-	Presence	-	-	-	Presence	-	-	Presence	-	-	Presence	-	Presence	Presence	Presence	-	-	Presence	-
		csgD	presence	Presence	Presence	Presence	Presence	Presence	Presence	-	Presence	Presence	Presence	Presence	Presence	Presence	Presence	Presence	Presence	Presence	Presence	Presence	Presence	Presence	Presence	Presence	Presence	Presence	Presence	Presence	Presence	Presence	Presence	Presence	Presence	Presence	Presence	Presence	Presence	Presence	Presence	Presence	Presence	Presence	Presence	Presence	Presence	Presence	Presence
		csgE	presence	Presence	Presence	Presence	Presence	Presence	Presence	Presence	Presence	Presence	Presence	Presence	Presence	Presence	Presence	Presence	Presence	Presence	Presence	Presence	Presence	Presence	Presence	Presence	Presence	Presence	Presence	Presence	Presence	Presence	Presence	Presence	Presence	Presence	Presence	Presence	Presence	Presence	Presence	Presence	Presence	Presence	Presence	Presence	Presence	Presence	Presence
		csgF	presence	Presence	Presence	Presence	Presence	Presence	Presence	Presence	Presence	Presence	Presence	Presence	Presence	Presence	Presence	Presence	Presence	Presence	Presence	Presence	Presence	Presence	Presence	Presence	Presence	Presence	Presence	Presence	Presence	Presence	Presence	Presence	Presence	Presence	Presence	Presence	Presence	Presence	Presence	Presence	Presence	Presence	Presence	Presence	Presence	Presence	Presence
		csgG	presence	Presence	Presence	Presence	Presence	Presence	Presence	Presence	Presence	Presence	Presence	Presence	Presence	Presence	Presence	Presence	Presence	Presence	Presence	Presence	Presence	Presence	Presence	Presence	Presence	Presence	Presence	Presence	Presence	Presence	Presence	Presence	Presence	Presence	Presence	Presence	Presence	Presence	Presence	Presence	Presence	Presence	Presence	Presence	Presence	Presence	Presence
	Bcf	bcfA	presence	Presence	Presence	Presence	Presence	Presence	Presence	Presence	Presence	Presence	Presence	Presence	Presence	Presence	Presence	Presence	Presence	Presence	Presence	Presence	Presence	Presence	Presence	Presence	Presence	Presence	Presence	Presence	Presence	Presence	Presence	Presence	Presence	Presence	Presence	Presence	Presence	Presence	Presence	Presence	Presence	Presence	Presence	Presence	Presence	Presence	Presence
		bcfB	presence	Presence	-	Presence	Presence	Presence	Presence	Presence	Presence	Presence	Presence	Presence	Presence	Presence	Presence	Presence	Presence	Presence	Presence	Presence	Presence	Presence	Presence	Presence	Presence	Presence	Presence	Presence	Presence	Presence	Presence	Presence	Presence	Presence	Presence	Presence	Presence	Presence	Presence	Presence	Presence	Presence	Presence	Presence	Presence	Presence	Presence
		bcfC	presence	Presence	Presence	Presence	Presence	Presence	Presence	Presence	Presence	Presence	Presence	Presence	Presence	Presence	Presence	Presence	Presence	Presence	Presence	Presence	Presence	Presence	Presence	Presence	Presence	Presence	Presence	Presence	Presence	Presence	Presence	Presence	Presence	Presence	Presence	Presence	Presence	Presence	Presence	Presence	Presence	Presence	Presence	Presence	Presence	Presence	Presence
		bcfD	presence	Presence	Presence	Presence	Presence	Presence	Presence	Presence	Presence	Presence	Presence	Presence	Presence	Presence	Presence	Presence	Presence	Presence	Presence	Presence	Presence	Presence	Presence	Presence	Presence	Presence	Presence	Presence	Presence	Presence	Presence	Presence	Presence	Presence	Presence	Presence	Presence	Presence	Presence	Presence	Presence	Presence	Presence	Presence	Presence	Presence	Presence
		bcfE	presence	Presence	Presence	Presence	Presence	Presence	Presence	Presence	Presence	Presence	Presence	Presence	Presence	Presence	Presence	Presence	Presence	Presence	Presence	Presence	Presence	Presence	Presence	Presence	Presence	Presence	Presence	Presence	Presence	Presence	Presence	Presence	Presence	Presence	Presence	Presence	Presence	Presence	Presence	Presence	Presence	Presence	Presence	Presence	Presence	Presence	Presence
		bcfF	presence	Presence	Presence	Presence	Presence	Presence	Presence	Presence	Presence	Presence	Presence	Presence	Presence	Presence	Presence	Presence	Presence	Presence	Presence	Presence	Presence	Presence	Presence	Presence	Presence	Presence	Presence	Presence	Presence	Presence	Presence	Presence	Presence	Presence	Presence	Presence	Presence	Presence	Presence	Presence	Presence	Presence	Presence	Presence	Presence	Presence	Presence
		bcfG	presence	Presence	Presence	Presence	Presence	Presence	Presence	Presence	Presence	Presence	Presence	Presence	Presence	Presence	Presence	Presence	Presence	Presence	Presence	Presence	Presence	Presence	Presence	Presence	Presence	Presence	Presence	Presence	Presence	Presence	Presence	Presence	Presence	Presence	Presence	Presence	Presence	Presence	Presence	Presence	Presence	Presence	Presence	Presence	Presence	Presence	Presence
	Fim	fimA	presence	Presence	Presence	Presence	Presence	Presence	Presence	Presence	Presence	Presence	Presence	Presence	Presence	Presence	Presence	Presence	Presence	Presence	Presence	Presence	Presence	Presence	Presence	Presence	Presence	Presence	Presence	Presence	Presence	Presence	Presence	Presence	Presence	Presence	Presence	Presence	Presence	Presence	Presence	Presence	Presence	Presence	Presence	Presence	Presence	Presence	Presence
		fimC	presence	Presence	Presence	Presence	Presence	Presence	Presence	Presence	Presence	Presence	Presence	Presence	Presence	Presence	Presence	Presence	Presence	Presence	Presence	Presence	Presence	Presence	Presence	Presence	Presence	Presence	Presence	Presence	Presence	Presence	Presence	Presence	Presence	Presence	Presence	Presence	Presence	Presence	Presence	Presence	Presence	Presence	Presence	Presence	Presence	Presence	Presence
		fimD	presence	Presence	Presence	Presence	Presence	Presence	Presence	Presence	Presence	Presence	Presence	Presence	Presence	Presence	Presence	Presence	Presence	Presence	Presence	Presence	Presence	Presence	Presence	Presence	Presence	Presence	Presence	Presence	Presence	Presence	Presence	Presence	Presence	Presence	Presence	Presence	Presence	Presence	Presence	Presence	Presence	Presence	Presence	Presence	Presence	Presence	Presence
		fimF	presence	Presence	Presence	Presence	Presence	Presence	Presence	Presence	Presence	Presence	Presence	Presence	Presence	Presence	Presence	Presence	Presence	Presence	Presence	Presence	Presence	Presence	Presence	Presence	Presence	Presence	Presence	Presence	Presence	Presence	Presence	Presence	Presence	Presence	Presence	Presence	Presence	Presence	Presence	Presence	Presence	Presence	Presence	Presence	Presence	Presence	Presence
		fimH	presence	Presence	Presence	Presence	Presence	Presence	Presence	Presence	Presence	Presence	Presence	Presence	Presence	Presence	Presence	Presence	Presence	Presence	Presence	Presence	Presence	Presence	Presence	Presence	Presence	Presence	Presence	Presence	Presence	Presence	Presence	Presence	Presence	Presence	Presence	Presence	Presence	Presence	Presence	Presence	Presence	Presence	Presence	Presence	Presence	Presence	Presence
		fimI	presence	Presence	Presence	Presence	Presence	Presence	Presence	Presence	Presence	Presence	Presence	Presence	Presence	Presence	Presence	Presence	Presence	Presence	Presence	Presence	Presence	Presence	Presence	Presence	Presence	Presence	Presence	Presence	Presence	Presence	Presence	Presence	Presence	Presence	Presence	Presence	Presence	Presence	Presence	Presence	Presence	Presence	Presence	Presence	Presence	Presence	Presence
		fimW	presence	Presence	Presence	-	-	Presence	Presence	Presence	-	Presence	Presence	-	Presence	Presence	-	-	-	Presence	Presence	Presence	Presence	Presence	-	Presence	-	Presence	-	Presence	Presence	Presence	Presence	Presence	Presence	-	-	Presence	Presence	-	Presence	-	Presence	Presence	Presence	-	-	Presence	-
		fimY	presence	Presence	Presence	-	-	-	Presence	Presence	-	Presence	Presence	-	-	-	-	-	-	Presence	Presence	Presence	Presence	Presence	-	Presence	-	Presence	-	Presence	Presence	-	Presence	-	Presence	-	-	Presence	-	-	Presence	-	Presence	Presence	Presence	-	-	Presence	-
		fimZ	presence	Presence	Presence	Presence	Presence	Presence	Presence	Presence	Presence	Presence	Presence	Presence	Presence	Presence	Presence	Presence	Presence	Presence	Presence	Presence	Presence	Presence	Presence	Presence	Presence	Presence	Presence	Presence	Presence	Presence	Presence	Presence	Presence	Presence	Presence	Presence	Presence	Presence	Presence	Presence	Presence	Presence	Presence	Presence	Presence	Presence	Presence
	Lpf	lpfA	-	Presence	Presence	Presence	Presence	Presence	-	Presence	-	Presence	-	-	Presence	Presence	-	Presence	Presence	-	-	-	Presence	-	Presence	-	Presence	-	Presence	Presence	-	-	Presence	Presence	-	-	Presence	Presence	Presence	-	-	Presence	Presence	-	-	Presence	-	Presence	-
		lpfB	-	Presence	Presence	Presence	Presence	Presence	-	Presence	-	Presence	-	-	Presence	Presence	-	Presence	Presence	-	-	-	Presence	-	Presence	-	Presence	-	Presence	Presence	-	-	Presence	Presence	-	-	Presence	Presence	Presence	-	-	Presence	Presence	-	-	Presence	-	Presence	-
		lpfC	presence	Presence	Presence	Presence	Presence	Presence	Presence	Presence	Presence	Presence	Presence	Presence	Presence	Presence	Presence	Presence	Presence	-	-	Presence	Presence	-	Presence	Presence	Presence	Presence	Presence	Presence	Presence	Presence	Presence	Presence	-	Presence	Presence	Presence	Presence	-	-	Presence	Presence	-	-	Presence	-	Presence	-
		lpfD	-	Presence	Presence	Presence	Presence	Presence	-	Presence	-	Presence	-	-	Presence	Presence	-	Presence	Presence	-	-	-	Presence	-	Presence	-	Presence	-	Presence	Presence	-	-	Presence	Presence	-	-	Presence	Presence	Presence	-	-	Presence	Presence	-	-	Presence	-	Presence	-
		lpfE	-	Presence	Presence	Presence	Presence	Presence	-	Presence	-	Presence	-	-	Presence	Presence	-	Presence	Presence	-	-	-	Presence	-	Presence	-	Presence	-	Presence	Presence	-	-	Presence	Presence	-	-	Presence	Presence	Presence	-	-	Presence	Presence	-	-	Presence	-	Presence	-
	Pef	pefA	-	-	-	-	-	-	-	-	-	-	-	-	-	-	-	-	-	-	-	-	-	-	-	-	-	-	-	-	-	-	-	-	-	-	-	-	-	-	-	-	-	-	-	-	-	-	-
		pefB	presence	Presence	Presence	-	-	-	Presence	-	-	Presence	Presence	Presence	-	-	-	-	-	-	-	Presence	Presence	-	-	-	-	Presence	-	Presence	Presence	-	Presence	Presence	-	-	Presence	Presence	Presence	-	-	-	-	-	-	-	-	Presence	-
		pefC	-	-	-	-	-	-	-	-	-	-	-	-	-	-	-	-	-	-	-	-	-	-	-	-	-	-	-	-	-	-	-	-	-	-	-	-	-	-	-	-	-	-	-	-	-	-	-
		pefD	-	-	-	-	-	-	-	-	-	-	-	-	-	-	-	-	-	-	-	-	-	-	-	-	-	-	-	-	-	-	-	-	-	-	-	-	-	-	-	-	-	-	-	-	-	-	-
	Peg	pegA	presence	-	-	Presence	Presence	-	Presence	-	Presence	-	Presence	Presence	Presence	Presence	Presence	-	-	-	-	Presence	Presence	-	Presence	Presence	-	Presence	-	-	Presence	Presence	-	-	-	-	-	-	-	-	-	-	Presence	-	-	-	-	-	-
		pegB	presence	-	-	Presence	Presence	-	Presence	-	Presence	-	Presence	Presence	Presence	Presence	Presence	-	-	-	-	Presence	Presence	-	Presence	Presence	-	Presence	-	-	Presence	Presence	-	-	-	-	-	-	-	-	-	-	Presence	-	-	-	-	-	-
		pegC	presence	-	-	Presence	Presence	-	Presence	-	Presence	-	Presence	Presence	Presence	Presence	Presence	-	-	-	-	Presence	Presence	-	Presence	Presence	-	Presence	-	-	Presence	Presence	-	-	-	-	-	-	-	-	-	-	Presence	-	-	-	-	-	-
		pegD	presence	-	-	Presence	Presence	-	Presence	-	Presence	-	Presence	Presence	Presence	Presence	Presence	-	-	-	-	Presence	Presence	-	Presence	Presence	-	Presence	-	-	Presence	Presence	-	-	-	-	-	-	-	-	-	-	Presence	-	-	-	-	-	-
	Saf	safA	-	-	-	-	-	-	-	-	-	-	-	-	-	-	-	-	-	-	-	-	-	-	-	-	-	-	-	-	-	-	-	-	-	-	-	-	-	-	-	-	-	-	-	-	-	-	-
		safB	presence	presence	presence	presence	presence	presence	presence	-	Presence	Presence	Presence	Presence	Presence	Presence	Presence	Presence	Presence	-	Presence	Presence	Presence	Presence	Presence	Presence	Presence	Presence	Presence	Presence	Presence	Presence	Presence	Presence	Presence	Presence	Presence	Presence	Presence	Presence	Presence	-	Presence	Presence	Presence	Presence	Presence	Presence	Presence
		safC	presence	presence	presence	presence	presence	presence	presence	Presence	Presence	Presence	Presence	Presence	Presence	Presence	Presence	Presence	Presence	Presence	Presence	Presence	Presence	Presence	Presence	Presence	Presence	Presence	Presence	Presence	Presence	Presence	Presence	Presence	Presence	Presence	Presence	Presence	Presence	Presence	Presence	Presence	Presence	Presence	Presence	Presence	Presence	Presence	Presence
		safD	-	-	-	-	-	-	-	-	-	-	-	-	-	-	-	-	-	Presence	Presence	-	-	-	Presence	Presence	-	Presence	-	-	Presence	-	-	-	Presence	-	-	-	-	-	Presence	-	Presence	Presence	-	-	-	-	-
	Sef	sefA	-	-	-	-	-	-	-	-	-	-	-	-	-	-	-	-	-	-	-	-	-	-	-	-	-	-	-	-	-	-	-	-	-	-	-	-	-	-	-	-	-	-	-	-	-	-	-
		sefB	-	-	-	-	-	-	-	-	-	-	-	-	-	-	-	-	-	-	-	-	-	-	-	-	-	-	-	-	-	-	-	-	-	-	-	-	-	-	-	-	-	-	-	-	-	-	-
		sefC	-	-	-	-	-	-	-	-	-	-	-	-	-	-	-	-	-	-	-	-	-	-	-	-	-	-	-	-	-	-	-	-	-	-	-	-	-	-	-	-	-	-	-	-	-	-	-
		sefD	-	-	-	-	-	-	-	-	-	-	-	-	-	-	-	-	-	-	-	-	-	-	-	-	-	-	-	-	-	-	-	-	-	-	-	-	-	-	-	-	-	-	-	-	-	-	-
	Sta	staA	presence	-	-	-	-	Presence	Presence	Presence	Presence	-	Presence	Presence	-	-	Presence	-	-	Presence	-	Presence	Presence	-	-	Presence	-	Presence	-	-	Presence	Presence	-	-	-	Presence	-	-	-	-	-	-	Presence	-	-	-	-	-	Presence
		staB	presence	-	-	-	-	Presence	Presence	Presence	Presence	-	Presence	Presence	-	-	Presence	-	-	Presence	Presence	Presence	Presence	Presence	-	Presence	-	Presence	-	-	Presence	Presence	-	-	-	Presence	-	-	-	-	-	-	Presence	-	-	-	-	-	Presence
		staC	presence	-	-	-	-	Presence	Presence	Presence	Presence	-	Presence	Presence	-	-	Presence	-	-	Presence	Presence	Presence	Presence	Presence	-	Presence	-	Presence	-	-	Presence	Presence	-	-	-	Presence	-	-	-	-	-	-	Presence	-	-	-	-	-	Presence
		staD	presence	-	-	-	-	-	Presence	Presence	Presence	-	Presence	Presence	-	-	Presence	-	-	Presence	-	Presence	Presence	-	-	Presence	-	Presence	-	-	Presence	Presence	-	-	-	Presence	-	-	-	-	-	-	Presence	-	-	-	-	-	Presence
		staE	presence	-	-	-	-	-	Presence	-	Presence	-	Presence	Presence	-	-	Presence	-	-	Presence	-	Presence	Presence	-	-	Presence	-	Presence	-	-	Presence	Presence	-	-	-	Presence	-	-	-	-	-	-	Presence	-	-	-	-	-	Presence
		staF	presence	-	-	-	-	Presence	Presence	Presence	Presence	-	Presence	Presence	-	-	Presence	-	-	Presence	-	Presence	Presence	-	-	Presence	-	Presence	-	-	Presence	Presence	-	-	-	Presence	-	-	-	-	-	-	Presence	-	-	-	-	-	Presence
		staG	presence	-	-	-	-	Presence	Presence	Presence	Presence	-	Presence	Presence	-	-	Presence	-	-	Presence	-	Presence	Presence	-	-	Presence	-	Presence	-	-	Presence	Presence	-	-	-	Presence	-	-	-	-	-	-	Presence	-	-	-	-	-	Presence
	Stb	stbA	presence	presence	presence	presence	presence	presence	presence	presence	-	-	Presence	Presence	Presence	Presence	-	Presence	-	Presence	Presence	Presence	Presence	Presence	-	Presence	-	Presence	-	Presence	Presence	-	Presence	Presence	Presence	-	-	Presence	Presence	-	Presence	-	Presence	Presence	Presence	-	Presence	-	Presence
		stbB	presence	presence	presence	presence	presence	presence	presence	presence	Presence	Presence	Presence	Presence	Presence	Presence	Presence	Presence	Presence	Presence	Presence	Presence	Presence	Presence	Presence	Presence	Presence	Presence	Presence	Presence	Presence	Presence	Presence	Presence	Presence	Presence	Presence	Presence	Presence	Presence	Presence	Presence	Presence	Presence	Presence	Presence	Presence	Presence	Presence
		stbC	presence	presence	presence	presence	presence	presence	presence	presence	Presence	Presence	Presence	Presence	Presence	Presence	Presence	Presence	Presence	Presence	Presence	Presence	Presence	Presence	Presence	Presence	Presence	Presence	Presence	Presence	Presence	Presence	Presence	Presence	Presence	Presence	Presence	Presence	Presence	Presence	Presence	Presence	Presence	Presence	Presence	Presence	Presence	Presence	Presence
		stbD	presence	presence	presence	presence	presence	presence	presence	presence	Presence	Presence	Presence	Presence	Presence	Presence	Presence	Presence	Presence	Presence	Presence	Presence	Presence	Presence	Presence	Presence	Presence	Presence	Presence	Presence	Presence	Presence	Presence	Presence	Presence	Presence	Presence	Presence	Presence	Presence	Presence	Presence	Presence	Presence	Presence	Presence	Presence	Presence	Presence
		stbE	presence	presence	presence	presence	presence	presence	presence	presence	Presence	Presence	Presence	Presence	Presence	Presence	Presence	Presence	Presence	Presence	Presence	Presence	Presence	Presence	Presence	Presence	Presence	Presence	Presence	Presence	Presence	Presence	Presence	Presence	Presence	Presence	Presence	Presence	Presence	Presence	Presence	Presence	Presence	Presence	Presence	Presence	Presence	Presence	Presence
	Stc	stcA	-	-	-	-	-	-	-	-	-	-	-	-	-	-	-	-	-	Presence	Presence	-	-	Presence	-	-	-	-	-	-	-	-	-	-	Presence	-	-	-	-	-	Presence	-	-	Presence	Presence	-	-	-	-
		stcB	-	Presence	Presence	-	-	Presence	-	Presence	-	Presence	-	-	-	-	-	-	-	Presence	Presence	-	-	Presence	-	-	Presence	-	-	Presence	-	-	Presence	Presence	Presence	-	-	Presence	Presence	Presence	Presence	-	-	Presence	Presence	-	Presence	Presence	Presence
		stcC	-	Presence	Presence	-	-	Presence	-	Presence	-	Presence	-	-	-	-	-	Presence	Presence	Presence	Presence	-	-	Presence	-	-	Presence	-	Presence	Presence	-	-	Presence	Presence	Presence	Presence	Presence	Presence	Presence	Presence	Presence	Presence	-	Presence	Presence	Presence	Presence	Presence	Presence
		stcD	-	-	-	-	-	Presence	-	Presence	-	-	-	-	-	-	-	-	-	Presence	Presence	-	-	Presence	-	-	-	-	-	-	-	-	-	-	Presence	-	-	-	-	-	Presence	-	-	Presence	Presence	-	Presence	-	Presence
	Std	stdA	presence	-	Presence	-	-	-	Presence	Presence	-	Presence	Presence	Presence	Presence	Presence	Presence	Presence	Presence	Presence	-	Presence	Presence	Presence	-	Presence	Presence	Presence	Presence	Presence	Presence	-	Presence	Presence	Presence	-	Presence	Presence	Presence	-	Presence	Presence	Presence	Presence	Presence	Presence	Presence	Presence	Presence
		stdB	presence	Presence	Presence	Presence	Presence	Presence	Presence	Presence	Presence	Presence	Presence	Presence	Presence	Presence	Presence	Presence	Presence	Presence	Presence	Presence	Presence	Presence	Presence	Presence	Presence	Presence	Presence	Presence	Presence	Presence	Presence	Presence	Presence	Presence	Presence	Presence	Presence	Presence	Presence	Presence	Presence	Presence	Presence	Presence	Presence	Presence	Presence
		stdC	presence	Presence	Presence	Presence	Presence	Presence	Presence	Presence	Presence	Presence	Presence	Presence	Presence	Presence	Presence	Presence	Presence	Presence	Presence	Presence	Presence	Presence	Presence	Presence	Presence	Presence	Presence	Presence	Presence	Presence	Presence	Presence	Presence	Presence	Presence	Presence	Presence	Presence	Presence	Presence	Presence	Presence	Presence	Presence	Presence	Presence	Presence
	Ste	steA	-	Presence	Presence	Presence	Presence	Presence	-	-	-	Presence	-	-	Presence	Presence	-	Presence	Presence	Presence	-	-	Presence	-	Presence	-	Presence	-	Presence	Presence	-	-	Presence	Presence	Presence	-	Presence	Presence	Presence	Presence	Presence	Presence	Presence	Presence	Presence	Presence	Presence	Presence	Presence
		steB	-	Presence	Presence	Presence	Presence	Presence	-	-	-	Presence	-	-	Presence	Presence	-	Presence	Presence	Presence	-	-	Presence	-	Presence	-	Presence	-	Presence	Presence	-	-	Presence	Presence	Presence	-	Presence	Presence	Presence	Presence	Presence	Presence	Presence	Presence	Presence	Presence	Presence	Presence	Presence
		steC	-	Presence	Presence	Presence	Presence	Presence	-	-	-	Presence	-	-	Presence	Presence	-	Presence	Presence	Presence	-	-	Presence	-	Presence	-	Presence	-	Presence	Presence	-	-	Presence	Presence	Presence	-	Presence	Presence	Presence	Presence	Presence	Presence	Presence	Presence	Presence	Presence	Presence	Presence	Presence
		steD	-	Presence	Presence	Presence	Presence	Presence	-	-	-	Presence	-	-	Presence	Presence	-	Presence	Presence	Presence	-	-	Presence	-	Presence	-	Presence	-	Presence	Presence	-	-	Presence	Presence	Presence	-	Presence	Presence	Presence	Presence	Presence	Presence	Presence	Presence	Presence	Presence	Presence	Presence	Presence
		steE	-	Presence	Presence	Presence	Presence	Presence	-	-	-	Presence	-	-	Presence	Presence	-	Presence	Presence	Presence	-	-	Presence	-	Presence	-	Presence	-	Presence	Presence	-	-	Presence	Presence	Presence	-	Presence	Presence	Presence	Presence	Presence	Presence	Presence	Presence	Presence	Presence	Presence	Presence	Presence
		steF	-	Presence	Presence	Presence	Presence	Presence	-	-	-	Presence	-	-	Presence	Presence	-	Presence	Presence	Presence	-	-	Presence	-	Presence	-	Presence	-	Presence	Presence	-	-	Presence	Presence	Presence	-	Presence	Presence	Presence	Presence	Presence	Presence	Presence	Presence	Presence	Presence	Presence	Presence	Presence
	Stf	stfA	-	Presence	Presence	Presence	Presence	Presence	-	orf01642	-	Presence	-	-	Presence	Presence	-	Presence	Presence	Presence	-	-	Presence	-	Presence	-	Presence	-	Presence	Presence	-	-	Presence	Presence	Presence	-	Presence	Presence	Presence	Presence	Presence	Presence	Presence	Presence	Presence	Presence	Presence	Presence	Presence
		stfC	-	Presence	Presence	Presence	Presence	Presence	-	orf01643	-	Presence	-	-	Presence	Presence	-	Presence	Presence	Presence	-	-	Presence	-	Presence	-	Presence	-	Presence	Presence	-	-	Presence	Presence	Presence	-	Presence	Presence	Presence	Presence	Presence	Presence	Presence	Presence	Presence	Presence	Presence	Presence	Presence
		stfD	-	Presence	Presence	Presence	Presence	Presence	-	orf01644	-	Presence	-	-	Presence	Presence	-	Presence	Presence	Presence	-	-	Presence	-	Presence	-	Presence	-	Presence	Presence	-	-	Presence	Presence	Presence	-	Presence	Presence	Presence	Presence	Presence	Presence	Presence	Presence	Presence	Presence	Presence	Presence	Presence
		stfE	-	Presence	Presence	Presence	Presence	Presence	-	orf01645	-	Presence	-	-	Presence	Presence	-	Presence	Presence	Presence	-	-	Presence	-	Presence	-	Presence	-	Presence	Presence	-	-	Presence	Presence	Presence	-	Presence	Presence	Presence	Presence	Presence	Presence	Presence	Presence	Presence	Presence	Presence	Presence	Presence
		stfF	-	Presence	Presence	Presence	Presence	Presence	-	orf01646	-	Presence	-	-	Presence	Presence	-	Presence	Presence	Presence	-	-	Presence	-	Presence	-	Presence	-	Presence	Presence	-	-	Presence	Presence	Presence	-	Presence	Presence	Presence	Presence	Presence	Presence	Presence	Presence	Presence	Presence	Presence	Presence	Presence
		stfG	-	Presence	Presence	Presence	Presence	Presence	-	orf01647	-	Presence	-	-	Presence	Presence	-	Presence	Presence	Presence	-	-	Presence	-	Presence	-	Presence	-	Presence	Presence	-	-	Presence	Presence	Presence	-	Presence	Presence	Presence	Presence	Presence	Presence	Presence	Presence	Presence	Presence	Presence	Presence	Presence
	Stg	stgA	-	-	-	-	-	-	-	-	-	-	-	-	-	-	-	-	-	-	-	-	-	-	-	-	-	-	-	-	-	-	-	-	-	-	-	-	-	-	-	-	-	-	-	-	-	-	-
		stgB	-	-	-	-	-	-	-	-	-	-	-	-	-	-	-	-	-	-	-	-	-	-	-	-	-	-	-	-	-	-	-	-	-	-	-	-	-	-	-	-	-	-	-	-	-	-	-
		stgC	-	-	-	-	-	-	-	-	-	-	-	-	-	-	-	-	-	-	-	-	-	-	-	-	-	-	-	-	-	-	-	-	-	-	-	-	-	-	-	-	-	-	-	-	-	-	-
		stgD	-	-	-	-	-	-	-	-	-	-	-	-	-	-	-	-	-	-	-	-	-	-	-	-	-	-	-	-	-	-	-	-	-	-	-	-	-	-	-	-	-	-	-	-	-	-	-
	Sth	sthA	presence	presence	presence	presence	presence	presence	presence	presence	-	Presence	Presence	Presence	Presence	Presence	Presence	Presence	Presence	Presence	Presence	Presence	Presence	Presence	-	Presence	Presence	Presence	Presence	Presence	Presence	-	Presence	Presence	Presence	Presence	Presence	Presence	Presence	Presence	Presence	Presence	Presence	Presence	Presence	Presence	Presence	Presence	Presence
		sthB	presence	presence	presence	presence	presence	presence	presence	presence	Presence	Presence	Presence	Presence	Presence	Presence	Presence	Presence	Presence	Presence	Presence	Presence	Presence	Presence	Presence	-	Presence	Presence	Presence	Presence	Presence	-	Presence	Presence	Presence	Presence	Presence	Presence	Presence	Presence	Presence	Presence	Presence	Presence	Presence	Presence	Presence	Presence	Presence
		sthC	presence	presence	presence	presence	presence	presence	presence	presence	Presence	Presence	Presence	Presence	Presence	Presence	Presence	Presence	Presence	Presence	Presence	Presence	Presence	Presence	Presence	Presence	Presence	Presence	Presence	Presence	Presence	Presence	Presence	Presence	Presence	Presence	Presence	Presence	Presence	Presence	Presence	Presence	Presence	Presence	Presence	Presence	Presence	Presence	Presence
		sthD	presence	presence	presence	presence	presence	presence	presence	presence	Presence	Presence	Presence	Presence	Presence	Presence	Presence	Presence	Presence	Presence	Presence	Presence	Presence	Presence	Presence	Presence	Presence	Presence	Presence	Presence	Presence	Presence	Presence	Presence	Presence	Presence	Presence	Presence	Presence	Presence	Presence	Presence	Presence	Presence	Presence	Presence	Presence	Presence	Presence
		sthE	presence	presence	presence	presence	presence	presence	presence	presence	Presence	Presence	Presence	Presence	Presence	Presence	Presence	Presence	Presence	Presence	Presence	Presence	Presence	Presence	Presence	Presence	Presence	Presence	Presence	Presence	Presence	Presence	Presence	Presence	Presence	Presence	Presence	Presence	Presence	Presence	Presence	Presence	Presence	Presence	Presence	Presence	Presence	Presence	Presence
	Sti	stiA	presence	presence	presence	presence	presence	presence	presence	presence	Presence	Presence	Presence	Presence	Presence	Presence	Presence	Presence	Presence	Presence	-	Presence	Presence	-	Presence	Presence	Presence	Presence	Presence	Presence	Presence	Presence	Presence	Presence	Presence	Presence	Presence	Presence	Presence	Presence	Presence	Presence	Presence	Presence	Presence	Presence	Presence	Presence	Presence
		stiB	presence	presence	presence	presence	presence	presence	presence	presence	Presence	Presence	Presence	Presence	Presence	Presence	Presence	Presence	Presence	Presence	-	Presence	Presence	-	Presence	Presence	Presence	Presence	Presence	Presence	Presence	Presence	Presence	Presence	Presence	Presence	Presence	Presence	Presence	Presence	Presence	Presence	Presence	Presence	Presence	Presence	Presence	Presence	Presence
		stiC	presence	presence	presence	presence	presence	presence	presence	presence	Presence	Presence	Presence	Presence	Presence	Presence	Presence	Presence	Presence	Presence	-	Presence	Presence	-	Presence	Presence	Presence	Presence	Presence	Presence	Presence	Presence	Presence	Presence	Presence	Presence	Presence	Presence	Presence	Presence	Presence	Presence	Presence	Presence	Presence	Presence	Presence	Presence	Presence
		stiH	presence	presence	presence	presence	presence	presence	presence	presence	Presence	Presence	Presence	Presence	Presence	Presence	Presence	Presence	Presence	Presence	-	Presence	Presence	-	Presence	Presence	Presence	Presence	Presence	Presence	Presence	Presence	Presence	Presence	Presence	Presence	Presence	Presence	Presence	Presence	Presence	Presence	Presence	Presence	Presence	Presence	Presence	Presence	Presence
	Stj	Undetermined	-	presence	presence	-	-	presence	presence	presence	-	Presence	-	-	-	-	Presence	Presence	Presence	Presence	-	-	Presence	-	-	-	Presence	-	Presence	Presence	-	-	Presence	Presence	-	-	Presence	Presence	Presence	-	-	Presence	Presence	-	-	Presence	-	Presence	Presence
		Undetermined	-	presence	presence	-	-	presence	presence	presence	-	Presence	-	-	-	-	Presence	Presence	Presence	Presence	-	-	Presence	-	-	-	Presence	-	Presence	Presence	-	-	Presence	Presence	-	-	Presence	Presence	Presence	-	-	Presence	Presence	-	-	Presence	-	Presence	Presence
		Undetermined	-	presence	-	-	-	-	-	presence	-	Presence	-	-	-	-	-	-	-	-	-	-	-	-	-	-	-	-	-	Presence	-	-	Presence	-	-	-	-	Presence	-	-	-	-	-	-	-	-	-	Presence	-
		stjB	-	presence	presence	-	-	Presence	Presence	presence	-	Presence	-	-	-	-	Presence	Presence	Presence	Presence	-	-	Presence	-	-	Presence	Presence	-	Presence	Presence	-	-	Presence	Presence	-	-	Presence	Presence	Presence	-	-	Presence	Presence	-	-	Presence	-	Presence	Presence
		stjC	-	presence	presence	-	-	Presence	Presence	presence	-	Presence	-	-	-	-	Presence	Presence	Presence	Presence	-	-	Presence	-	-	-	Presence	-	Presence	Presence	-	-	Presence	Presence	-	-	Presence	Presence	Presence	-	-	Presence	Presence	-	-	Presence	-	Presence	Presence
	Stk	stkA	-	presence	presence	presence	presence	Presence	-	-	-	Presence	-	-	Presence	Presence	-	Presence	Presence	-	Presence	-	-	Presence	Presence	-	Presence	-	Presence	Presence	-	-	Presence	Presence	Presence	-	Presence	Presence	Presence	Presence	Presence	Presence	-	Presence	Presence	Presence	Presence	Presence	-
		stkB	-	presence	presence	presence	presence	Presence	-	-	-	Presence	-	-	Presence	Presence	-	Presence	Presence	-	Presence	-	-	Presence	Presence	-	Presence	-	Presence	Presence	-	-	Presence	Presence	Presence	-	Presence	Presence	Presence	Presence	Presence	Presence	-	Presence	Presence	Presence	Presence	Presence	-
		stkC	-	presence	presence	presence	presence	Presence	-	-	-	Presence	-	-	Presence	Presence	-	Presence	Presence	-	Presence	-	-	Presence	Presence	-	Presence	-	Presence	Presence	-	-	Presence	Presence	Presence	-	Presence	Presence	Presence	Presence	Presence	Presence	-	Presence	Presence	Presence	Presence	Presence	-
		stkD	-	presence	presence	-	-	Presence	-	-	-	Presence	-	-	Presence	Presence	-	Presence	Presence	-	Presence	-	-	Presence	Presence	-	Presence	-	Presence	Presence	-	-	Presence	Presence	Presence	-	Presence	Presence	Presence	-	Presence	Presence	-	Presence	Presence	Presence	Presence	Presence	-
		stkE	-	presence	presence	presence	presence	Presence	-	-	-	Presence	-	-	Presence	Presence	-	Presence	Presence	-	Presence	-	-	Presence	Presence	-	Presence	-	Presence	Presence	-	-	Presence	Presence	Presence	-	Presence	Presence	Presence	Presence	Presence	Presence	-	Presence	Presence	Presence	Presence	Presence	-
		stkF	-	presence	presence	presence	presence	Presence	-	-	-	Presence	-	-	Presence	Presence	-	Presence	Presence	-	Presence	-	-	Presence	Presence	-	Presence	-	Presence	Presence	-	-	Presence	Presence	Presence	-	Presence	Presence	Presence	Presence	Presence	Presence	-	Presence	Presence	Presence	Presence	Presence	-
		stkG	-	presence	presence	presence	presence	Presence	-	-	-	Presence	-	-	Presence	Presence	-	Presence	Presence	-	Presence	-	-	Presence	Presence	-	Presence	-	Presence	Presence	-	-	Presence	Presence	Presence	-	Presence	Presence	Presence	Presence	Presence	Presence	-	Presence	Presence	Presence	Presence	Presence	-
	Tcf	tcfA	-	-	-	-	-	-	-	-	-	Presence	-	-	-	-	-	-	-	-	-	Presence	Presence	-	-	-	-	-	-	Presence	Presence	-	Presence	-	-	-	-	Presence	-	-	-	-	-	-	-	-	-	-	-
		tcfB	presence	presence	presence	-	-	presence	presence	presence	Presence	Presence	Presence	Presence	-	-	Presence	Presence	Presence	Presence	-	Presence	Presence	-	-	Presence	Presence	Presence	Presence	Presence	Presence	Presence	Presence	Presence	Presence	Presence	Presence	Presence	Presence	Presence	Presence	Presence	Presence	Presence	Presence	Presence	Presence	Presence	-
		tcfC	presence	presence	presence	-	-	presence	presence	presence	Presence	Presence	Presence	Presence	-	-	Presence	Presence	Presence	Presence	-	Presence	Presence	-	-	Presence	Presence	Presence	Presence	Presence	Presence	Presence	Presence	Presence	Presence	Presence	Presence	Presence	Presence	Presence	Presence	Presence	Presence	Presence	Presence	Presence	Presence	Presence	-
		tcfD	presence	presence	presence	-	-	presence	presence	presence	-	Presence	Presence	Presence	-	-	Presence	Presence	Presence	Presence	-	Presence	Presence	-	-	Presence	Presence	Presence	Presence	Presence	Presence	Presence	Presence	Presence	-	Presence	Presence	Presence	Presence	Presence	Presence	-	Presence	Presence	Presence	Presence	Presence	Presence	-
Macrophage inducible genes	Mig-14	mig-14	presence	presence	presence	presence	presence	presence	presence	presence	Presence	Presence	Presence	Presence	Presence	Presence	Presence	Presence	Presence	Presence	Presence	Presence	Presence	Presence	Presence	Presence	Presence	Presence	Presence	Presence	Presence	Presence	Presence	Presence	Presence	Presence	Presence	Presence	Presence	Presence	Presence	Presence	Presence	Presence	Presence	Presence	Presence	Presence	Presence
	Mig-5	mig-5	-	-	-	-	-	-	-	-	-	-	-	-	-	-	-	-	-	-	-	-	-	-	-	-	-	-	-	-	-	-	-	-	-	-	-	-	-	-	-	-	-	-	-	-	-	-	-
Magnesium uptake	Mg2+ transport	mgtB	presence	Presence	Presence	Presence	Presence	Presence	Presence	Presence	Presence	Presence	Presence	Presence	Presence	Presence	Presence	Presence	Presence	Presence	Presence	Presence	Presence	Presence	Presence	Presence	Presence	Presence	Presence	Presence	Presence	Presence	Presence	Presence	Presence	Presence	Presence	Presence	Presence	Presence	Presence	Presence	Presence	Presence	Presence	Presence	Presence	Presence	Presence
		mgtC	presence	Presence	Presence	Presence	Presence	Presence	Presence	Presence	Presence	Presence	Presence	Presence	Presence	Presence	Presence	Presence	Presence	Presence	Presence	Presence	Presence	Presence	Presence	Presence	Presence	Presence	Presence	Presence	Presence	Presence	Presence	Presence	Presence	Presence	Presence	Presence	Presence	Presence	Presence	Presence	Presence	Presence	Presence	Presence	Presence	Presence	Presence
Nonfimbrial adherence determinants	MisL	misL	presence	Presence	Presence	Presence	Presence	Presence	Presence	Presence	Presence	Presence	Presence	Presence	Presence	Presence	Presence	Presence	Presence	Presence	Presence	Presence	Presence	Presence	Presence	Presence	Presence	Presence	Presence	Presence	Presence	Presence	Presence	Presence	Presence	Presence	Presence	Presence	Presence	Presence	Presence	Presence	Presence	Presence	Presence	Presence	Presence	Presence	Presence
	RatB	ratB	presence	-	-	presence	Presence	-	presence	-	Presence	-	Presence	Presence	Presence	Presence	Presence	-	-	-	-	Presence	-	-	Presence	Presence	-	Presence	-	-	Presence	Presence	-	-	-	Presence	-	-	-	-	-	Presence	-	-	Presence	-	-	-	-
	ShdA	shdA	presence	presence	presence	presence	presence	presence	presence	presence	presence	presence	presence	presence	Presence	Presence	Presence	Presence	Presence	Presence	Presence	Presence	Presence	Presence	Presence	Presence	Presence	Presence	Presence	Presence	Presence	Presence	Presence	Presence	Presence	Presence	Presence	Presence	Presence	Presence	Presence	Presence	Presence	Presence	-	Presence	Presence	Presence	Presence
	SinH	sinH	presence	presence	presence	presence	presence	presence	presence	presence	presence	presence	presence	presence	Presence	Presence	Presence	Presence	Presence	Presence	Presence	Presence	Presence	Presence	Presence	Presence	Presence	Presence	Presence	Presence	Presence	Presence	Presence	Presence	Presence	Presence	Presence	Presence	Presence	Presence	Presence	Presence	Presence	Presence	Presence	Presence	Presence	Presence	Presence
Regulation	PhoPQ	phoP	presence	presence	presence	presence	presence	presence	presence	presence	presence	presence	presence	presence	Presence	Presence	Presence	Presence	Presence	Presence	Presence	Presence	Presence	Presence	Presence	Presence	Presence	Presence	Presence	Presence	Presence	Presence	Presence	Presence	Presence	Presence	Presence	Presence	Presence	Presence	Presence	Presence	Presence	Presence	Presence	Presence	Presence	Presence	Presence
		phoQ	presence	presence	presence	presence	presence	presence	presence	presence	presence	presence	presence	presence	Presence	Presence	Presence	Presence	Presence	Presence	Presence	Presence	Presence	Presence	Presence	Presence	Presence	Presence	Presence	Presence	Presence	Presence	Presence	Presence	Presence	Presence	Presence	Presence	Presence	Presence	Presence	Presence	Presence	Presence	Presence	Presence	Presence	Presence	Presence
	Alternative sigma factor RpoS(Legionella)	rpoS					presence																																						Presence
	Carbon storage regulator A(Legionella)	csrA					presence																																						Presence
	GacS/GacA two-component system(Pseudomonas)	gacA					presence																																						Presence
	RcsAB(Klebsiella)						presence																																						Presence
							presence																																						Presence
Secretion system	TTSS (SPI-1 encode)	hilA	presence	presence	Presence	Presence	presence	presence	presence	presence	Presence	Presence	Presence	Presence	Presence	Presence	Presence	Presence	Presence	Presence	Presence	Presence	Presence	Presence	Presence	Presence	Presence	Presence	Presence	Presence	Presence	Presence	Presence	Presence	Presence	Presence	Presence	Presence	Presence	Presence	Presence	Presence	Presence	Presence	Presence	Presence	Presence	Presence	Presence
		hilC	presence	presence	-	Presence	presence	presence	presence	presence	Presence	Presence	Presence	Presence	Presence	Presence	Presence	Presence	-	Presence	Presence	Presence	Presence	Presence	Presence	Presence	-	Presence	Presence	Presence	Presence	Presence	Presence	Presence	Presence	Presence	Presence	Presence	Presence	Presence	Presence	-	Presence	Presence	Presence	Presence	Presence	Presence	Presence
		hilD	presence	presence	-	Presence	presence	presence	presence	presence	Presence	Presence	Presence	Presence	Presence	Presence	Presence	Presence	Presence	Presence	Presence	Presence	Presence	Presence	Presence	Presence	Presence	Presence	Presence	Presence	Presence	Presence	Presence	Presence	Presence	Presence	Presence	Presence	Presence	Presence	Presence	Presence	Presence	Presence	Presence	Presence	Presence	Presence	Presence
		iacP	presence	presence	Presence	Presence	presence	presence	presence	presence	Presence	Presence	Presence	Presence	Presence	Presence	Presence	Presence	Presence	Presence	Presence	Presence	Presence	Presence	Presence	Presence	Presence	Presence	Presence	Presence	Presence	Presence	Presence	Presence	Presence	Presence	Presence	Presence	Presence	Presence	Presence	Presence	Presence	Presence	Presence	Presence	Presence	Presence	Presence
		iagB	presence	presence	Presence	Presence	presence	presence	presence	presence	Presence	Presence	Presence	Presence	Presence	Presence	Presence	Presence	Presence	Presence	Presence	Presence	Presence	Presence	Presence	Presence	Presence	Presence	Presence	Presence	Presence	Presence	Presence	Presence	Presence	Presence	Presence	Presence	Presence	Presence	Presence	Presence	Presence	Presence	Presence	Presence	Presence	Presence	Presence
		invA	presence	presence	Presence	Presence	presence	presence	presence	presence	Presence	Presence	Presence	Presence	Presence	Presence	Presence	Presence	Presence	Presence	Presence	Presence	Presence	Presence	Presence	Presence	Presence	Presence	Presence	Presence	Presence	Presence	Presence	Presence	Presence	Presence	Presence	Presence	Presence	Presence	Presence	Presence	Presence	Presence	Presence	Presence	Presence	Presence	Presence
		invB	presence	presence	Presence	Presence	presence	presence	presence	presence	-	Presence	Presence	-	Presence	Presence	Presence	Presence	-	Presence	Presence	Presence	Presence	Presence	Presence	Presence	-	Presence	-	Presence	Presence	Presence	Presence	Presence	Presence	-	Presence	Presence	Presence	Presence	Presence	Presence	Presence	Presence	Presence	-	-	Presence	Presence
		invC	presence	presence	Presence	Presence	presence	presence	presence	presence	Presence	Presence	Presence	Presence	Presence	Presence	Presence	Presence	Presence	Presence	Presence	Presence	Presence	Presence	Presence	Presence	Presence	Presence	Presence	Presence	Presence	Presence	Presence	Presence	Presence	Presence	Presence	Presence	Presence	Presence	Presence	Presence	Presence	Presence	Presence	presence	presence	presence	presence
		invE	presence	presence	Presence	Presence	presence	presence	presence	presence	Presence	Presence	Presence	Presence	Presence	Presence	Presence	Presence	Presence	Presence	Presence	Presence	Presence	Presence	Presence	Presence	Presence	Presence	Presence	Presence	Presence	Presence	Presence	Presence	Presence	Presence	Presence	Presence	Presence	Presence	Presence	Presence	Presence	Presence	Presence	presence	presence	presence	presence
		invF	presence	presence	Presence	Presence	presence	presence	presence	presence	Presence	Presence	Presence	Presence	Presence	Presence	Presence	Presence	Presence	Presence	Presence	Presence	Presence	Presence	Presence	Presence	Presence	Presence	Presence	Presence	Presence	Presence	Presence	Presence	Presence	Presence	Presence	Presence	Presence	Presence	Presence	Presence	Presence	Presence	Presence	presence	presence	presence	presence
		invG	presence	presence	Presence	Presence	presence	presence	presence	presence	Presence	Presence	Presence	Presence	Presence	Presence	Presence	Presence	Presence	Presence	Presence	Presence	Presence	Presence	Presence	Presence	Presence	Presence	Presence	Presence	Presence	Presence	Presence	Presence	Presence	Presence	Presence	Presence	Presence	Presence	Presence	Presence	Presence	Presence	Presence	presence	presence	presence	presence
		invH	presence	presence	Presence	Presence	presence	presence	presence	presence	Presence	Presence	Presence	Presence	Presence	Presence	Presence	Presence	Presence	Presence	Presence	Presence	Presence	Presence	Presence	Presence	Presence	Presence	Presence	Presence	Presence	Presence	Presence	Presence	Presence	Presence	Presence	Presence	Presence	-	Presence	Presence	Presence	Presence	Presence	presence	presence	presence	presence
		invI	presence	presence	Presence	-	-	presence	presence	presence	Presence	Presence	Presence	Presence	Presence	Presence	Presence	Presence	Presence	Presence	Presence	Presence	Presence	Presence	Presence	Presence	Presence	Presence	Presence	Presence	Presence	Presence	Presence	Presence	Presence	Presence	Presence	Presence	Presence	Presence	Presence	Presence	Presence	Presence	Presence	presence	presence	presence	presence
		invJ	presence	presence	Presence	presence	presence	presence	presence	presence	Presence	Presence	Presence	Presence	Presence	Presence	Presence	Presence	Presence	Presence	Presence	Presence	Presence	Presence	Presence	Presence	Presence	Presence	Presence	Presence	Presence	Presence	Presence	Presence	Presence	Presence	Presence	Presence	Presence	Presence	Presence	Presence	Presence	Presence	Presence	presence	presence	presence	presence
		orgA	presence	presence	Presence	-	-	-	presence	presence	-	Presence	Presence	-	Presence	Presence	-	Presence	-	Presence	Presence	Presence	Presence	Presence	-	Presence	-	Presence	-	Presence	Presence	-	Presence	Presence	Presence	-	-	Presence	Presence	Presence	Presence	-	Presence	Presence	Presence	-	-	Presence	Presence
		orgB	presence	presence	Presence	presence	presence	presence	presence	presence	Presence	Presence	Presence	Presence	Presence	Presence	Presence	Presence	Presence	Presence	Presence	Presence	Presence	Presence	Presence	Presence	Presence	Presence	Presence	Presence	Presence	Presence	Presence	Presence	Presence	Presence	Presence	Presence	Presence	Presence	Presence	-	Presence	Presence	Presence	Presence	Presence	Presence	Presence
		orgC	presence	presence	Presence	presence	presence	-	presence	presence	Presence	Presence	Presence	Presence	Presence	Presence	Presence	Presence	Presence	Presence	Presence	Presence	Presence	Presence	Presence	Presence	Presence	Presence	Presence	Presence	Presence	Presence	Presence	Presence	Presence	Presence	Presence	Presence	Presence	Presence	Presence	-	Presence	Presence	Presence	Presence	Presence	Presence	Presence
		prgH	presence	presence	Presence	presence	presence	presence	presence	presence	presence	Presence	Presence	Presence	Presence	Presence	Presence	Presence	Presence	Presence	Presence	Presence	Presence	Presence	Presence	Presence	Presence	Presence	Presence	Presence	Presence	Presence	Presence	Presence	Presence	Presence	Presence	Presence	Presence	Presence	Presence	Presence	Presence	Presence	Presence	Presence	Presence	Presence	Presence
		prgI	presence	presence	Presence	presence	presence	presence	presence	presence	presence	Presence	Presence	Presence	Presence	Presence	Presence	Presence	Presence	Presence	Presence	Presence	Presence	Presence	Presence	Presence	Presence	Presence	Presence	Presence	Presence	Presence	Presence	Presence	Presence	Presence	Presence	Presence	Presence	Presence	Presence	Presence	Presence	Presence	Presence	Presence	Presence	Presence	Presence
		prgJ	presence	presence	Presence	presence	presence	presence	presence	presence	presence	Presence	Presence	Presence	Presence	Presence	Presence	Presence	Presence	Presence	Presence	Presence	Presence	Presence	Presence	Presence	Presence	Presence	Presence	Presence	Presence	Presence	Presence	Presence	Presence	Presence	Presence	Presence	Presence	Presence	Presence	Presence	Presence	Presence	Presence	Presence	Presence	Presence	Presence
		prgK	presence	presence	Presence	presence	presence	presence	presence	presence	presence	Presence	Presence	Presence	Presence	Presence	Presence	Presence	Presence	Presence	Presence	Presence	Presence	Presence	Presence	Presence	Presence	Presence	Presence	Presence	Presence	Presence	Presence	Presence	Presence	Presence	Presence	Presence	Presence	Presence	Presence	Presence	Presence	Presence	Presence	Presence	Presence	Presence	Presence
		sicA	presence	presence	Presence	presence	presence	presence	presence	presence	presence	Presence	Presence	Presence	Presence	Presence	Presence	Presence	Presence	Presence	Presence	Presence	Presence	Presence	Presence	Presence	Presence	Presence	Presence	Presence	Presence	Presence	Presence	Presence	Presence	Presence	Presence	Presence	Presence	Presence	Presence	Presence	Presence	Presence	Presence	Presence	Presence	Presence	Presence
		sicP	presence	presence	Presence	presence	presence	presence	presence	presence	presence	Presence	Presence	Presence	Presence	Presence	Presence	Presence	Presence	Presence	Presence	Presence	Presence	Presence	Presence	Presence	Presence	Presence	Presence	Presence	Presence	Presence	Presence	Presence	Presence	Presence	Presence	Presence	Presence	Presence	Presence	Presence	Presence	Presence	Presence	Presence	Presence	Presence	Presence
		sipD	presence	presence	Presence	presence	presence	presence	presence	presence	presence	Presence	Presence	Presence	Presence	Presence	Presence	Presence	Presence	Presence	Presence	Presence	Presence	Presence	Presence	Presence	Presence	Presence	Presence	Presence	Presence	-	Presence	Presence	Presence	Presence	Presence	Presence	Presence	Presence	Presence	-	Presence	Presence	Presence	Presence	Presence	Presence	Presence
		spaO	presence	presence	Presence	presence	presence	presence	presence	presence	presence	Presence	Presence	Presence	Presence	Presence	Presence	Presence	Presence	Presence	Presence	Presence	Presence	Presence	Presence	Presence	Presence	Presence	Presence	Presence	Presence	Presence	Presence	Presence	Presence	Presence	Presence	Presence	Presence	Presence	Presence	Presence	Presence	Presence	Presence	Presence	Presence	Presence	Presence
		spaP	presence	presence	Presence	presence	presence	presence	presence	presence	presence	Presence	Presence	Presence	Presence	Presence	Presence	Presence	Presence	Presence	Presence	Presence	Presence	Presence	Presence	Presence	Presence	Presence	Presence	Presence	Presence	Presence	Presence	Presence	Presence	Presence	Presence	Presence	Presence	Presence	Presence	Presence	Presence	Presence	Presence	Presence	Presence	Presence	Presence
		spaQ	presence	presence	Presence	presence	presence	presence	presence	presence	presence	Presence	Presence	Presence	Presence	Presence	Presence	Presence	Presence	Presence	Presence	Presence	Presence	Presence	Presence	Presence	Presence	Presence	Presence	Presence	Presence	Presence	Presence	Presence	Presence	Presence	Presence	Presence	Presence	Presence	Presence	Presence	Presence	Presence	Presence	Presence	Presence	Presence	Presence
		spaR	presence	presence	Presence	presence	presence	presence	presence	presence	presence	Presence	Presence	Presence	Presence	Presence	Presence	Presence	Presence	Presence	Presence	Presence	Presence	Presence	Presence	Presence	Presence	Presence	Presence	Presence	Presence	Presence	Presence	Presence	Presence	Presence	Presence	Presence	Presence	Presence	Presence	Presence	Presence	Presence	Presence	Presence	Presence	Presence	Presence
		spaS	presence	presence	Presence	presence	presence	presence	presence	presence	presence	Presence	Presence	Presence	Presence	Presence	Presence	Presence	Presence	Presence	Presence	Presence	Presence	Presence	Presence	Presence	Presence	Presence	Presence	Presence	Presence	Presence	Presence	Presence	Presence	Presence	Presence	Presence	Presence	Presence	Presence	Presence	Presence	Presence	Presence	Presence	Presence	Presence	Presence
		sprB	presence	presence	Presence	presence	presence	presence	presence	presence	presence	Presence	Presence	Presence	Presence	Presence	Presence	Presence	Presence	Presence	Presence	Presence	Presence	Presence	Presence	Presence	Presence	Presence	Presence	Presence	Presence	Presence	Presence	Presence	Presence	Presence	Presence	Presence	Presence	-	Presence	Presence	Presence	Presence	Presence	Presence	Presence	Presence	Presence
	TTSS (SPI-2 encode)	ssaC	presence	presence	Presence	presence	presence	presence	presence	presence	presence	Presence	Presence	Presence	Presence	Presence	Presence	Presence	Presence	Presence	Presence	Presence	Presence	Presence	Presence	Presence	Presence	Presence	Presence	Presence	Presence	Presence	Presence	Presence	Presence	Presence	Presence	Presence	Presence	Presence	Presence	Presence	Presence	Presence	Presence	Presence	Presence	Presence	Presence
		ssaD	presence	presence	Presence	presence	presence	presence	presence	presence	presence	Presence	Presence	Presence	Presence	Presence	Presence	Presence	Presence	Presence	Presence	Presence	Presence	Presence	Presence	Presence	Presence	Presence	Presence	Presence	Presence	Presence	Presence	Presence	Presence	Presence	Presence	Presence	Presence	Presence	Presence	Presence	Presence	Presence	Presence	Presence	Presence	Presence	Presence
		ssaE	presence	presence	Presence	presence	presence	presence	presence	presence	presence	Presence	Presence	Presence	Presence	Presence	Presence	Presence	Presence	Presence	Presence	Presence	Presence	Presence	Presence	Presence	Presence	Presence	Presence	Presence	Presence	Presence	Presence	Presence	Presence	Presence	Presence	Presence	Presence	Presence	Presence	Presence	Presence	Presence	Presence	Presence	Presence	Presence	Presence
		ssaG	presence	presence	Presence	presence	presence	presence	presence	presence	presence	Presence	Presence	Presence	Presence	Presence	Presence	Presence	Presence	Presence	Presence	Presence	Presence	Presence	Presence	Presence	Presence	Presence	Presence	Presence	Presence	Presence	Presence	Presence	Presence	Presence	Presence	Presence	Presence	Presence	Presence	Presence	Presence	Presence	Presence	Presence	Presence	Presence	Presence
		ssaH	presence	presence	Presence	presence	presence	presence	presence	presence	presence	Presence	Presence	Presence	Presence	Presence	Presence	Presence	Presence	Presence	Presence	Presence	Presence	Presence	Presence	Presence	Presence	Presence	Presence	Presence	Presence	Presence	Presence	Presence	Presence	Presence	Presence	Presence	Presence	Presence	Presence	Presence	Presence	Presence	Presence	Presence	Presence	Presence	Presence
		ssaI	-	presence	-	-	-	-	presence	-	-	Presence	Presence	Presence	-	-	-	-	-	Presence	Presence	Presence	Presence	Presence	-	-	-	-	-	-	Presence	-	-	Presence	Presence	-	-	Presence	Presence	-	Presence	-	Presence	Presence	Presence	-	-	Presence	-
		ssaJ	presence	presence	Presence	Presence	Presence	Presence	Presence	Presence	Presence	Presence	Presence	Presence	Presence	Presence	Presence	Presence	Presence	Presence	Presence	Presence	Presence	Presence	Presence	Presence	Presence	Presence	Presence	Presence	Presence	Presence	Presence	Presence	Presence	Presence	Presence	Presence	Presence	Presence	Presence	Presence	Presence	Presence	Presence	Presence	Presence	Presence	Presence
		ssaK	presence	presence	Presence	Presence	Presence	Presence	Presence	Presence	Presence	Presence	Presence	Presence	Presence	Presence	Presence	Presence	Presence	Presence	Presence	Presence	Presence	Presence	Presence	Presence	Presence	Presence	Presence	Presence	Presence	Presence	Presence	Presence	Presence	Presence	Presence	Presence	Presence	Presence	Presence	Presence	Presence	Presence	Presence	Presence	Presence	Presence	Presence
		ssaL	presence	presence	Presence	Presence	Presence	Presence	Presence	Presence	Presence	Presence	Presence	Presence	Presence	Presence	Presence	Presence	Presence	Presence	Presence	Presence	Presence	Presence	Presence	Presence	Presence	Presence	Presence	Presence	Presence	Presence	Presence	Presence	Presence	Presence	Presence	Presence	Presence	Presence	Presence	Presence	Presence	Presence	Presence	Presence	Presence	Presence	Presence
		ssaM	presence	presence	-	-	-	-	-	-	-	Presence	Presence	-	Presence	Presence	-	-	-	Presence	Presence	Presence	Presence	Presence	-	-	-	-	-	-	Presence	-	-	-	Presence	-	-	Presence	-	-	Presence	-	Presence	Presence	Presence	-	-	Presence	-
		ssaN	presence	presence	presence	presence	Presence	presence	presence	presence	Presence	Presence	Presence	Presence	Presence	Presence	Presence	Presence	Presence	Presence	Presence	Presence	Presence	Presence	Presence	Presence	Presence	Presence	Presence	Presence	Presence	Presence	Presence	Presence	Presence	Presence	Presence	Presence	Presence	Presence	Presence	Presence	Presence	Presence	Presence	Presence	Presence	Presence	Presence
		ssaO	presence	presence	presence	presence	presence	presence	presence	presence	presence	Presence	Presence	Presence	Presence	Presence	Presence	Presence	Presence	Presence	Presence	Presence	Presence	Presence	Presence	Presence	Presence	Presence	Presence	Presence	Presence	Presence	Presence	Presence	Presence	Presence	Presence	Presence	Presence	Presence	Presence	Presence	Presence	Presence	Presence	Presence	Presence	Presence	Presence
		ssaP	presence	presence	presence	-	-	presence	presence	presence	-	Presence	Presence	Presence	Presence	Presence	Presence	Presence	-	Presence	Presence	Presence	Presence	Presence	Presence	Presence	-	Presence	-	Presence	Presence	-	Presence	Presence	Presence	-	Presence	Presence	Presence	-	Presence	-	Presence	Presence	Presence	-	-	Presence	-
		ssaQ	presence	presence	presence	presence	presence	presence	presence	presence	presence	Presence	Presence	Presence	Presence	Presence	Presence	Presence	Presence	Presence	Presence	Presence	Presence	Presence	Presence	Presence	Presence	Presence	Presence	Presence	Presence	Presence	Presence	Presence	Presence	Presence	Presence	Presence	Presence	Presence	Presence	Presence	Presence	Presence	Presence	Presence	Presence	Presence	Presence
		ssaR	presence	presence	presence	presence	presence	presence	presence	presence	presence	Presence	Presence	Presence	Presence	Presence	Presence	Presence	Presence	Presence	Presence	Presence	Presence	Presence	Presence	Presence	Presence	Presence	Presence	Presence	Presence	Presence	Presence	Presence	Presence	Presence	Presence	Presence	Presence	Presence	Presence	Presence	Presence	Presence	Presence	Presence	Presence	Presence	Presence
		ssaS	-	-	-	-	-	-	-	-	-	-	-	-	-	-	-	-	-	-	-	-	-	-	-	-	-	-	-	-	Presence	-	-	-	-	-	-	Presence	-	-	-	-	-	Presence	-	-	-	-	-
		ssaT	presence	presence	Presence	-	-	-	presence	-	-	Presence	Presence	-	Presence	Presence	-	-	-	Presence	Presence	Presence	Presence	Presence	-	-	-	-	-	Presence	Presence	-	Presence	Presence	Presence	-	Presence	Presence	Presence	-	Presence	-	Presence	Presence	Presence	-	-	Presence	Presence
		ssaU	presence	presence	Presence	Presence	Presence	Presence	Presence	Presence	-		Presence	Presence	Presence	Presence	Presence	Presence	Presence	Presence	Presence	Presence	Presence	Presence	Presence	Presence	Presence	Presence	Presence	Presence	Presence	Presence	Presence	Presence	Presence	Presence	Presence	Presence	Presence	-	Presence	-	Presence	Presence	Presence	Presence	Presence	Presence	Presence
		ssaV	presence	presence	Presence	Presence	Presence	Presence	Presence	Presence	Presence	Presence	Presence	Presence	Presence	Presence	Presence	Presence	Presence	Presence	Presence	Presence	Presence	Presence	Presence	Presence	Presence	Presence	Presence	Presence	Presence	Presence	Presence	Presence	Presence	Presence	Presence	Presence	Presence	Presence	Presence	Presence	Presence	Presence	Presence	Presence	Presence	Presence	Presence
		sscA	presence	presence	-	Presence	Presence	Presence	Presence	Presence	Presence	Presence	Presence	Presence	Presence	Presence	-	Presence	Presence	Presence	Presence	Presence	Presence	Presence	Presence	Presence	-	Presence	Presence	Presence	Presence	Presence	Presence	Presence	Presence	Presence	Presence	Presence	Presence	Presence	Presence	Presence	Presence	Presence	Presence	-	Presence	Presence	-
		sscB	presence	presence	Presence	Presence	Presence	Presence	Presence	Presence	Presence	Presence	Presence	Presence	Presence	Presence	Presence	Presence	Presence	Presence	Presence	Presence	Presence	Presence	Presence	Presence	Presence	Presence	Presence	Presence	Presence	Presence	Presence	Presence	Presence	Presence	Presence	Presence	Presence	Presence	Presence	Presence	Presence	Presence	Presence	Presence	Presence	Presence	Presence
		sseA	-	-	-	-	-	-	-	-	-	Presence	-	-	-	-	-	-	-	-	-	-	-	-	-	-	-	-	-	-	-	-	-	-	-	-	-	Presence	-	-	-	-	-	-	-	-	-	-	-
		sseB	presence	presence	presence	presence	presence	presence	presence	presence	presence	presence	presence	presence	presence	presence	Presence	Presence	Presence	Presence	Presence	Presence	Presence	Presence	Presence	Presence	Presence	Presence	Presence	Presence	Presence	Presence	Presence	Presence	Presence	Presence	Presence	Presence	Presence	Presence	Presence	Presence	Presence	Presence	Presence	Presence	Presence	Presence	Presence
		sseC	presence	presence	presence	presence	presence	presence	presence	presence	presence	presence	presence	presence	presence	presence	Presence	Presence	Presence	Presence	Presence	Presence	Presence	Presence	Presence	Presence	Presence	Presence	Presence	Presence	Presence	Presence	Presence	Presence	Presence	Presence	Presence	Presence	Presence	Presence	Presence	Presence	Presence	Presence	Presence	Presence	Presence	Presence	Presence
		sseD	presence	presence	presence	presence	presence	presence	presence	presence	presence	presence	presence	presence	presence	presence	-	Presence	-	Presence	Presence	Presence	Presence	Presence	Presence	Presence	Presence	Presence	Presence	Presence	Presence	Presence	Presence	Presence	Presence	Presence	Presence	Presence	Presence	-	Presence	-	Presence	Presence	Presence	Presence	Presence	Presence	Presence
		sseE	presence	presence	presence	presence	presence	presence	presence	presence	presence	presence	presence	presence	presence	presence	Presence	Presence	Presence	Presence	Presence	Presence	Presence	Presence	Presence	Presence	Presence	Presence	-	Presence	Presence	Presence	Presence	Presence	Presence	Presence	Presence	Presence	Presence	Presence	Presence	Presence	Presence	Presence	Presence	Presence	Presence	Presence	Presence
		ssrA	presence	presence	presence	presence	presence	presence	presence	presence	presence	presence	presence	presence	presence	presence	Presence	Presence	Presence	Presence	Presence	Presence	Presence	Presence	Presence	Presence	Presence	Presence	Presence	Presence	Presence	Presence	Presence	Presence	Presence	Presence	Presence	Presence	Presence	Presence	Presence	Presence	Presence	Presence	Presence	Presence	Presence	Presence	Presence
		ssrB	presence	presence	-	-	-	presence	presence	presence	-	Presence	Presence	Presence	Presence	Presence	-	Presence	-	Presence	Presence	Presence	Presence	Presence	-	Presence	Presence	Presence	-	Presence	Presence	-	Presence	Presence	Presence	-	Presence	Presence	Presence	-	Presence	-	Presence	Presence	Presence	Presence	-	presence	presence
	TTSS effectors translocated via both systems	slrP	presence	presence	Presence	Presence	presence	presence	presence	presence	Presence	Presence	Presence	Presence	Presence	Presence	Presence	Presence	Presence	Presence	Presence	Presence	Presence	Presence	Presence	Presence	Presence	Presence	Presence	Presence	Presence	Presence	Presence	Presence	Presence	Presence	Presence	Presence	Presence	Presence	Presence	Presence	Presence	Presence	Presence	Presence	Presence	Presence	Presence
		sspH1	-	-	-	-	-	-	-	-	-	-	-	-	-	-	-	-	-	-	-	-	-	-	-	-	-	-	-	-	-	-	-	-	-	-	-	-	-	-	-	-	-	-	-	-	-	-	-
	TTSS-1 translocated effectors	avrA	presence	presence	presence	presence	presence	presence	presence	presence	presence	presence	presence	presence	presence	presence	presence	presence	presence	presence	presence	presence	presence	presence	presence	presence	presence	presence	presence	presence	presence	-	Presence	Presence	Presence	Presence	Presence	Presence	Presence	Presence	Presence	Presence	Presence	Presence	Presence	Presence	Presence	Presence	-
		sipA	presence	presence	presence	presence	presence	presence	presence	presence	presence	presence	presence	presence	presence	presence	presence	presence	presence	presence	presence	presence	presence	presence	presence	presence	presence	presence	presence	presence	presence	Presence	Presence	Presence	Presence	Presence	Presence	Presence	Presence	Presence	Presence	Presence	Presence	Presence	Presence	Presence	Presence	Presence	presence
		sipB	presence	presence	presence	presence	presence	presence	presence	presence	presence	presence	presence	presence	presence	presence	presence	presence	presence	presence	presence	presence	presence	presence	presence	presence	presence	presence	presence	presence	presence	Presence	Presence	Presence	Presence	Presence	Presence	Presence	Presence	Presence	Presence	Presence	Presence	Presence	Presence	Presence	Presence	Presence	presence
		sipC	presence	presence	presence	presence	presence	presence	presence	presence	presence	presence	presence	presence	presence	presence	presence	presence	presence	presence	presence	presence	presence	presence	presence	presence	presence	presence	presence	presence	presence	Presence	Presence	Presence	Presence	Presence	Presence	Presence	Presence	Presence	Presence	Presence	Presence	Presence	Presence	Presence	Presence	Presence	presence
		sopA	presence	presence	presence	presence	presence	presence	presence	presence	presence	presence	presence	presence	presence	presence	presence	presence	presence	presence	presence	presence	presence	presence	presence	presence	presence	presence	presence	presence	presence	Presence	Presence	Presence	Presence	Presence	Presence	Presence	Presence	Presence	Presence	Presence	Presence	Presence	Presence	Presence	Presence	Presence	presence
		sopB/sigD	presence	presence	presence	presence	presence	presence	presence	presence	presence	presence	presence	presence	presence	presence	presence	presence	presence	presence	presence	presence	presence	presence	presence	presence	presence	presence	presence	presence	presence	Presence	Presence	Presence	Presence	Presence	Presence	Presence	Presence	Presence	Presence	Presence	Presence	Presence	Presence	Presence	Presence	Presence	presence
		sopD	presence	presence	Presence	presence	presence	presence	presence	presence	-	Presence	Presence	Presence	Presence	Presence	Presence	Presence	Presence	Presence	Presence	Presence	Presence	Presence	Presence	Presence	Presence	Presence	Presence	Presence	Presence	-	Presence	Presence	Presence	Presence	Presence	Presence	Presence	Presence	Presence	Presence	Presence	Presence	Presence	Presence	Presence	Presence	Presence
		sopE2	presence	presence	Presence	-	-	presence	presence	-	presence	Presence	Presence	Presence	Presence	Presence	Presence	Presence	Presence	Presence	Presence	Presence	Presence	Presence	-	Presence	Presence	Presence	Presence	Presence	Presence	-	Presence	Presence	Presence	Presence	Presence	Presence	Presence	Presence	Presence	Presence	Presence	Presence	Presence	-	Presence	Presence	Presence
		sopE	-	-	-	-	-	-	-	-	presence	-	-	-	-	-	-	-	-	Presence	-	-	-	-	-	-	-	-	-	-	-	-	-	-	-	-	-	-	-	-	-	-	-	-	-	-	-	-	-
		sptP	presence	presence	presence	presence	presence	presence	presence	presence	presence	presence	presence	presence	presence	presence	presence	presence	presence	presence	presence	presence	presence	presence	presence	presence	presence	presence	presence	presence	presence	presence	presence	presence	presence	presence	presence	presence	presence	presence	presence	presence	presence	presence	presence	presence	presence	presence	presence
	TTSS-2 translocated effectors	gogB	-	-	-	-	-	-	-	-	-	-	-	-	-	-	-	-	-	-	-	-	-	-	-	-	-	-	-	-	-	-	-	-	-	-	-	-	-	-	-	-	-	-	-	-	-	-	-
		pipB2	presence	presence	Presence	presence	presence	presence	presence	presence	presence	Presence	Presence	Presence	Presence	Presence	Presence	Presence	Presence	Presence	Presence	Presence	Presence	Presence	Presence	Presence	Presence	Presence	Presence	Presence	Presence	Presence	Presence	Presence	Presence	Presence	Presence	Presence	Presence	Presence	Presence	Presence	Presence	Presence	Presence	Presence	Presence	Presence	Presence
		pipB	presence	presence	Presence	presence	presence	presence	presence	presence	presence	Presence	Presence	Presence	Presence	Presence	Presence	Presence	Presence	Presence	Presence	Presence	Presence	Presence	Presence	Presence	Presence	Presence	Presence	Presence	Presence	-	Presence	Presence	Presence	-	Presence	Presence	Presence	Presence	Presence	Presence	Presence	Presence	Presence	Presence	Presence	Presence	Presence
		sifA	presence	presence	Presence	presence	presence	presence	presence	presence	presence	Presence	Presence	Presence	Presence	Presence	Presence	Presence	Presence	Presence	Presence	Presence	Presence	Presence	Presence	Presence	Presence	Presence	Presence	Presence	Presence	Presence	Presence	Presence	Presence	Presence	Presence	Presence	Presence	Presence	Presence	Presence	Presence	Presence	Presence	Presence	Presence	Presence	Presence
		sifB	presence	presence	Presence	presence	presence	presence	presence	presence	-	Presence	Presence	Presence	Presence	Presence	Presence	Presence	Presence	Presence	Presence	Presence	Presence	Presence	-	Presence	Presence	Presence	-	Presence	Presence	-	Presence	Presence	Presence	Presence	Presence	Presence	Presence	-	Presence	Presence	Presence	Presence	Presence	Presence	Presence	Presence	Presence
		sopD2	-	presence	Presence	-	-	-	-	-	-	Presence	-	Presence	-	-	-	Presence	Presence	-	-	-	Presence	-	-	-	Presence	-	-	Presence	-	-	Presence	Presence	-	-	Presence	Presence	Presence	-	-	Presence	-	-	Presence	Presence	-	Presence	-
		spiC/ssaB	-	-	-	-	-	-	-	-	-	-	-	-	-	-	-	-	-	-	-	Presence	Presence	-	-	-	-	-	-	-	Presence	-	-	-	-	-	-	Presence	-	-	-	-	-	-	-	-	-	-	-
		sseF	presence	presence	-	presence	presence	presence	presence	presence	presence	Presence	Presence	Presence	Presence	Presence	Presence	Presence	Presence	Presence	Presence	Presence	Presence	Presence	Presence	Presence	Presence	Presence	Presence	Presence	Presence	Presence	Presence	Presence	Presence	Presence	Presence	Presence	Presence	Presence	Presence	-	Presence	Presence	Presence	Presence	Presence	Presence	Presence
		sseG	presence	presence	Presence	-	-	presence	presence	-	presence	Presence	Presence	Presence	-	-	Presence	Presence	Presence	Presence	Presence	Presence	Presence	Presence	-	Presence	Presence	Presence	Presence	Presence	Presence	Presence	Presence	Presence	Presence	Presence	Presence	Presence	Presence	Presence	Presence	Presence	Presence	Presence	Presence	Presence	Presence	Presence	-
		sseI/srfH	-	-	-	-	-	-	-	-	-	-	-	-	-	-	-	-	-	-	-	-	-	-	-	-	-	-	-	-	-	-	-	-	-	-	-	-	-	-	-	-	-	-	-	-	-	-	-
		sseJ	presence	presence	Presence	presence	presence	presence	presence	presence	presence	Presence	Presence	Presence	Presence	Presence	Presence	Presence	Presence	Presence	Presence	Presence	Presence	Presence	Presence	Presence	Presence	Presence	Presence	Presence	Presence	Presence	Presence	Presence	Presence	Presence	Presence	Presence	Presence	Presence	Presence	Presence	Presence	Presence	Presence	Presence	Presence	Presence	Presence
		sseK1	-	presence	-	-	-	presence	presence	-	presence	Presence	-	Presence	-	-	-	Presence	-	Presence	-	-	Presence	-	-	Presence	Presence	-	-	-	-	-	Presence	-	-	Presence	-	Presence	Presence	-	Presence	-	Presence	Presence	Presence	-	Presence	Presence	Presence
		sseK2	-	presence	Presence	-	-	-	-	-	-	Presence	-	-	-	-	-	Presence	Presence	-	-	-	Presence	-	-	-	Presence	-	-	Presence	-	-	Presence	Presence	Presence	-	Presence	Presence	Presence	-	Presence	Presence	Presence	Presence	Presence	Presence	Presence	Presence	Presence
		sseL	presence	presence	-	-	-	presence	presence	-	-	Presence	Presence	Presence	Presence	Presence	Presence	Presence	Presence	Presence	Presence	Presence	Presence	Presence	Presence	Presence	Presence	Presence	Presence	Presence	Presence	-	Presence	Presence	Presence	Presence	Presence	Presence	Presence	-	Presence	-	Presence	Presence	Presence	Presence	Presence	Presence	Presence
		sspH2	-	presence	Presence	presence	presence	presence	-	presence	-	Presence	-	Presence	Presence	Presence	-	Presence	Presence	Presence	-	-	Presence	-	Presence	-	Presence	-	Presence	Presence	-	-	Presence	Presence	-	-	Presence	Presence	Presence	-	-	Presence	Presence	-	-	Presence	-	Presence	Presence
	ACE T6SS(Escherichia)								presence	presence	presence	Presence														Presence	Presence	Presence	Presence			Presence	Presence
		aec15							presence	presence	presence	Presence														Presence	Presence	Presence	Presence			Presence	Presence
		aec16							presence	presence	presence	Presence														Presence	Presence	Presence	Presence			Presence	Presence
		aec17							presence	presence	presence	Presence														Presence	Presence	Presence	Presence			Presence	Presence
		aec18							presence	presence	presence	Presence														Presence	Presence	Presence	Presence			Presence	Presence
		aec19							presence	presence	presence	Presence														Presence	Presence	Presence	Presence			Presence	Presence
		aec22							presence	presence	presence	Presence														Presence	Presence	Presence	Presence			Presence	Presence
		aec23							presence	presence	presence	Presence														Presence	Presence	Presence	Presence			Presence	Presence
		aec24							presence	presence	presence	Presence														Presence	Presence	Presence	Presence			Presence	Presence
		aec25							presence	presence	presence	Presence														Presence	Presence	Presence	Presence			Presence	Presence
		aec26							presence	presence	presence	Presence														Presence	Presence	Presence	Presence			Presence	Presence
		aec27/clpV							presence	presence	presence	Presence														Presence	Presence	Presence	Presence			Presence	Presence
		aec28							presence	presence	presence	Presence														Presence	Presence	Presence	Presence			Presence	Presence
		aec29							presence	presence	presence	Presence														Presence	Presence	Presence	Presence			Presence	Presence
		aec30							presence	presence	presence	Presence														Presence	Presence	Presence	Presence			Presence	Presence
		aec31							presence	presence	presence	Presence														Presence	Presence	Presence	Presence
		aec32							presence	presence
	SCI-I T6SS(Escherichia)								presence	presence	presence	presence														Presence	Presence	Presence	Presence
									presence	presence	presence	presence														Presence	Presence	Presence	Presence
									presence	presence
	Flagella (cluster I)(Yersinia)	flgB					presence																																						Presence
		flgC					presence																																						Presence
		flgD					presence																																						Presence
		flgE					presence																																						Presence
		flgF					presence																																						Presence
		flgG					presence																																						Presence
		flgH					presence																																						Presence
		flgI					presence																																						Presence
		flgJ					presence																																						Presence
		flgK					presence																																						Presence
		flgL					presence																																						Presence
		flgM					presence																																						Presence
		flhA					presence																																						Presence
		flhB					presence																																						Presence
		flhC					presence																																						Presence
		flhD					presence																																						Presence
		fliA					presence																																						Presence
		fliE					presence																																						Presence
		fliF					presence																																						Presence
		fliG					presence																																						Presence
		fliH					presence																																						Presence
		fliI					presence																																						Presence
		fliJ					presence																																						Presence
		fliL					presence																																						Presence
		fliM					presence																																						Presence
		fliN					presence																																						Presence
		fliO					presence																																						Presence
		fliP					presence																																						Presence
		fliQ					presence																																						Presence
		fliR					presence																																						Presence
		fliS					presence																																						Presence
		fliZ					presence																																						Presence
	Hcp secretion island-1 encoded type VI secretion system (H-T6SS)(Pseudomonas)						presence																																						Presence
							presence																																						Presence
		clpV1					presence																																						Presence
	Mxi-Spa TTSS effectors controlled by MxiE(Shigella)	ipaH					presence																																						Presence
	T4SS effectors(Coxiella)						presence																																						Presence
	T6SS-II(Klebsiella)						presence																																						Presence
Adherence	Afimbrial adhesin AFA-I(Escherichia)					presence	presence								Presence	Presence									Presence																								Presence
		afaB				presence	presence								Presence	Presence									Presence																								Presence
		afaC				presence	presence								Presence	Presence									Presence																								Presence
	K88 fimbriae(Escherichia)	faeC	presence	presence	presence				Presence		Presence	Presence	Presence	Presence			Presence	Presence	Presence			Presence	Presence			Presence	Presence	Presence	Presence	Presence	Presence	Presence	Presence	Presence		Presence	Presence	Presence	Presence			Presence				Presence		Presence
		faeD	presence	presence	presence				Presence		Presence	Presence	Presence	Presence			Presence	Presence	Presence			Presence	Presence			Presence	Presence	Presence	Presence	Presence	Presence	Presence	Presence	Presence		Presence	Presence	Presence	Presence			Presence				Presence		Presence
		faeE	presence	presence	presence				Presence		Presence	Presence	Presence	Presence			Presence	Presence	Presence			Presence	Presence			Presence	Presence	Presence	Presence	Presence	Presence	Presence	Presence	Presence		Presence	Presence	Presence	Presence			Presence				Presence		Presence
		faeE	presence	presence	presence				Presence		Presence	Presence	Presence	Presence			Presence	Presence	Presence			Presence	Presence			Presence	Presence	Presence	Presence	Presence	Presence	Presence	Presence	Presence		Presence	Presence	Presence	Presence			Presence				Presence		Presence
		faeH	presence	presence	presence				Presence		Presence	Presence	Presence	Presence			Presence	Presence	Presence			Presence	Presence			Presence	Presence	Presence	Presence	Presence	Presence	Presence	Presence	Presence		Presence	Presence	Presence	Presence			Presence				Presence		Presence
		faeI	presence	presence	presence				Presence		Presence	Presence	Presence				Presence	Presence	Presence			Presence	Presence			Presence	Presence	Presence	Presence	Presence	Presence	Presence	Presence	Presence		Presence	Presence	Presence	Presence			Presence				Presence		Presence
		faeJ		presence	presence				Presence		neg	Presence					Presence	Presence	Presence								Presence		Presence	Presence			Presence	Presence			Presence	Presence	Presence			Presence				Presence		Presence
	LPS O-antigen (P. aeruginosa)(Pseudomonas)		presence		presence																																Presence		Presence				Presence
	Hemorrhagic E.coli pilus (HCP)(Escherichia)
	Hemorrhagic E.coli pilus (HCP)(Escherichia)						Presence																																						Presence
							Presence																																						Presence
		hofC					Presence																																						Presence
	Hsp60(Legionella)	htpB					Presence																																						Presence
	Polar flagella(Aeromonas)	flmH					Presence																																						Presence
		nueA					Presence																																						Presence
	Streptococcal plasmin receptor/GAPDH(Streptococcus)	plr/gapA					Presence																																						Presence
	Type IV pili(Neisseria)	pilT					Presence																																						Presence
	Type IV pili(Yersinia)	pilW					Presence																																						Presence
Serum resistance	Rck	rck	-	-	-	-	-	-	-				-	-	-	-	-	-	-	-	-	-	-	-	-	-	-	-	-	-	-	-	-	-	-	-	-	-	-	-	-	-	-	-	Presence	-	-	-	-
	LPS rfb locus(Klebsiella)	rmlD	-	-	-	-																																							Presence	-	-	-	-
	Capsule(Francisella)						presence																																						Presence
	LPS(Francisella)						presence																																						Presence
Spv locus	Spv	spvA	-	-	-	-	-	-	-			-	-	-	-	-	-	-	-	-	-	-	-	-	-	-	-	-	-	-	-	-	-	-	-	-	-	-	-	-	-	-	-	-		-	-	-	-
		spvB	-	-	-	-	-	-	-			-	-	-	-	-	-	-	-	-	-	-	-	-	-	-	-	-	-	-	-	-	-	-	-	-	-	-	-	-	-	-	-	-		-	-	-	-
		spvC	-	-	-	-	-	-	-			-	-	-	-	-	-	-	-	-	-	-	-	-	-	-	-	-	-	-	-	-	-	-	-	-	-	-	-	-	-	-	-	-		-	-	-	-
		spvD	-	-	-	-	-	-	-			-	-	-	-	-	-	-	-	-	-	-	-	-	-	-	-	-	-	-	-	-	-	-	-	-	-	-	-	-	-	-	-	-		-	-	-	-
		spvR	-	-	-	-	-	-	-			-	-	-	-	-	-	-	-	-	-	-	-	-	-	-	-	-	-	-	-	-	-	-	-	-	-	-	-	-	-	-	-	-		-	-	-	-
Stress adaptation	SodCI	sodCI	presence				presence																																						Presence		Presence
	Catalase-peroxidase(Mycobacterium)	katG					presence																																						Presence
Toxin	Typhoid toxin	cdtB	presence	-	-	-	-	-	Presence			-	Presence	Presence	-	-	Presence	-	-	-	Presence	Presence	-	Presence	-	Presence	-	Presence	-	-	Presence	Presence	-	-	Presence	Presence	-	-	-	Presence	Presence	-	-	Presence		-	Presence	-	-
		pltA	-	-	-	-	-	-	Presence			-	Presence	Presence	-	-	Presence	-	-	-	Presence	Presence	-	Presence	-	Presence	-	Presence	-	-	Presence	Presence	-	-	Presence	Presence	-	-	-	Presence	Presence	-	-	Presence		-	-	-	-
		pltB					-	-	-			-	-	-	-	-	-	-	-	-	-	-	-	-	-	-	-	-	-	-	-	-	-	-	-	-	-	-	-	-	-	-	-	-
Toxin	Typhoid toxin	cdtB					presence																																						Presence
		pltA					presence																																						Presence
		pltB					-																																						-
	Hemolysin III(Aeromonas)						presence																																						Presence
	Hemolysin	hlyA					presence																																						Presence
	Hemolysin/cytolysin A(Escherichia)	hlyE/clyA					presence																																						Presence
	Phytotoxin phaseolotoxin(Pseudomonas)	cysC1					presence																																						Presence
Autotransporter	UpaG adhesin	upaG/ehaG					presence														Presence			Presence
	EhaB	ehaB	presence	presence	presence		presence		Presence			Presence	Presence				Presence	Presence	Presence			Presence	Presence	Presence		Presence	Presence		Presence	Presence	Presence		Presence	Presence	Presence	Presence	Presence	Presence	Presence	Presence	Presence	Presence	Presence	Presence	Presence	Presence	Presence	Presence	Presence
	UpaG adhesin	upaG/ehaG					presence																																						Presence
Immune evasion	Capsule(Acinetobacter)			Presence																			Presence													Presence		Presence										Presence
	Capsule(Streptococcus)	rmlA					Presence																																						Presence
	Exopolysaccharide(Haemophilus)	galE					Presence																																						Presence
		galU					Presence																																						Presence
		mrsA/glmM					Presence																																						Presence
		pgi					Presence																																						Presence
	LPS glucosylation(Shigella)	gtrA					Presence																																						Presence
		gtrB					Presence																																						Presence
	LPS(Brucella)	acpXL					Presence																																						Presence
Invasion	Invasin A(Yersinia)																				Presence		Presence	Presence
	Flagella(Burkholderia)	cheA					Presence																																						Presence
		cheB					Presence																																						Presence
		cheR					Presence																																						Presence
		cheW					Presence																																						Presence
		cheY					Presence																																						Presence
		cheZ					Presence																																						Presence
		motA					Presence																																						Presence
	Invasion of brain endothelial cells (Ibes)(Escherichia)	ibeC					Presence																																						Presence
Anaerobic respiration	Nitrate reductase(Mycobacterium)	narH					Presence																																						Presence
Antiphagocytosis	Alginate regulation(Pseudomonas)	algU					Presence																																						Presence
	Capsular polysaccharide(Vibrio)	rmlB					Presence																																						Presence
		wbjD/wecB					Presence																																						Presence
		wecC					Presence																																						Presence
	Capsule(Klebsiella)						Presence																																						Presence
		galF					Presence																																						Presence
		probable wbaZ	presence		Presence		Presence					Presence						Presence	Presence								Presence		Presence	Presence			Presence	Presence	Presence	Presence	Presence	Presence	Presence	Presence	Presence	Presence	Presence	Presence	Presence		Presence	Presence	Presence
		rmlC					Presence																																						Presence
		ugd					Presence																																						Presence
		wcaI					Presence																																						Presence
		wzb					Presence																																						Presence
Biofilm formation	AdeFGH efflux pump/transport autoinducer(Acinetobacter)	adeG					Presence																																						Presence
Cell surface components	Trehalose-recycling ABC transporter(Mycobacterium)	sugC					Presence																																						Presence
Copper uptake	Copper exporter(Mycobacterium)	ctpV					Presence																																						Presence
Efflux pump	AcrAB(Klebsiella)						Presence																																						Presence
		acrB					Presence																																						Presence
	FarAB(Neisseria)	farB					Presence																																						Presence
Endotoxin	LOS(Haemophilus)	gmhA/lpcA					Presence																																						Presence
		htrB					Presence																																						Presence
		kdsA					Presence																																						Presence
		kdtA					Presence																																						Presence
		lpxA					Presence																																						Presence
		lpxB					Presence																																						Presence
		lpxC					Presence																																						Presence
		lpxD					Presence																																						Presence
		lpxK					Presence																																						Presence
		msbA					Presence																																						Presence
		opsX/rfaC					Presence																																						Presence
		orfM					Presence																																						Presence
		rfaD					Presence																																						Presence
		rfaE					Presence																																						Presence
		rfaF					Presence																																						Presence
		wbaP/rfbP					Presence																																						Presence
		wecA					Presence																																						Presence
Enzyme	Streptococcal enolase(Streptococcus)	eno					Presence																																						Presence
Iron acquision	Ent siderophore(Klebsiella)						Presence																																						Presence
							Presence																																						Presence
							Presence																																						Presence
							Presence																																						Presence
	Salmochelin(Klebsiella)	iroC					Presence																																						Presence
		iroN					Presence																																						Presence
Iron uptake	Cytochrome c muturation (ccm) locus(Legionella)	ccmF					Presence																																						Presence
	Enterobactin synthesis(Shigella)	entA					Presence																																						Presence
		entB					Presence																																						Presence
		entC					Presence																																						Presence
		entD					Presence																																						Presence
		entE					Presence																																						Presence
		entF					Presence																																						Presence
	Enterobactin transport(Shigella)	fepB					Presence																																						Presence
		fepC					Presence																																						Presence
		fepG					Presence																																						Presence
	Heme biosynthesis(Haemophilus)	hemC					Presence																																						Presence
		hemE					Presence																																						Presence
		hemH					Presence																																						Presence
		hemL					Presence																																						Presence
		hemN					Presence																																						Presence
	Iron/managanease transport(Escherichia)	sitA					Presence																																						Presence
		sitB					Presence																																						Presence
		sitC					Presence																																						Presence
		sitD					Presence																																						Presence
	Salmochelin siderophore(Escherichia)	iroB					Presence																																						Presence
		iroE					Presence																																						Presence
	Salmochelin synthesis and transport(Shigella)	iroD					Presence																																						Presence
Lipid and fatty acid metabolism	Isocitrate lyase(Mycobacterium)	icl					Presence																																						Presence
	Pantothenate synthesis(Mycobacterium)	panD					Presence																																						Presence
Motility	Flagella(Bordetella)	flaA					Presence																Presence																				Presence		Presence
		motB					Presence																																						Presence
Nutritional factor	Allantoin utilization(Klebsiella)						Presence																																						Presence
							Presence																																						Presence
							Presence																																						Presence
							Presence																																						Presence
							Presence																																						Presence
							Presence																																						Presence
Nutritional virulence	Biotin metabolism(Francisella)	bioB					Presence																																						Presence
	Cysteine acquisition(Francisella)						Presence																																						Presence
	Pyrimidine biosynthesis(Francisella)						Presence																																						Presence
Protease	Pla(Yersinia)	pla					Presence																																						Presence
Quorum sensing	Autoinducer-2(Vibrio)	luxS					Presence																																						Presence
[truncated: 27 more columns]
